# Supplementary material for: Crystal structure of bis­(2,2′-bi­pyridine-κ2 N,N′)bis­(thio­cyanato-κN)mang­anese(II) 2,2′-bi­pyridine monosolvate
Source: Acta Crystallogr E Crystallogr Commun. 2015 Jan 1;71(Pt 1):m3–4. doi: 10.1107/S205698901402516X (PMC4331911; doi:10.1107/S205698901402516X)
Supplement: Supplementary file 1 [file e-71-000m3-sup1.cif]

##############################################################################
#                                                                            #
# This CIF contains the data in a paper accepted for publication in          #
# Acta Crystallographica Section E. It conforms to the requirements of       #
# Notes for Authors for Acta Crystallographica Section E, and has been       #
# peer reviewed under the auspices of the IUCr Commission on Journals.       #
#                                                                            #
# Full details of the Crystallographic Information File format               #
# are given in the paper "The Crystallographic Information File (CIF):       #
# a New Standard Archive File for Crystallography" by S. R. Hall, F. H.      #
# Allen and I. D. Brown [Acta Cryst. (1991), A47, 655-685].                  #
#                                                                            #
# The current version of the core CIF dictionary is obtainable from          #
# ftp://ftp.iucr.org/pub/cif_core.dic.                                       #
#                                                                            #
# Software is freely available for graphical display of the structure(s)     #
# in this CIF. For information consult the CIF software page                 #
# http://www.iucr.org/resources/cif/software.                                #
#                                                                            #
# This file may be used for bona fide research purposes within the           #
# scientific community so long as proper attribution is given to the journal # 
# article from which it was obtained.                                        #
#                                                                            #
##############################################################################
data_I
_audit_creation_method     SHELXL-97
_database_code_depnum_ccdc_archive     'CCDC 1034429'
_chemical_name_systematic
;\
Bis(2,2'-bipyridine-\k^2^<i>N</i>,<i>N</i>')bis(thiocyanato-\
\k<i>N</i>)manganese(II) 2,2'-bipyridine monosolvate
;
_chemical_name_common     ?
_chemical_formula_moiety     'C22 H16 Mn N6 S2, C10 H8 N2'
_chemical_formula_sum     'C32 H24 Mn N8 S2'
_chemical_formula_iupac     '[Mn (N C S)2 (C10 H8 N2)2], C10 H8 N2'
_chemical_formula_weight     639.65
_chemical_melting_point     ?
_symmetry_cell_setting     monoclinic
_symmetry_space_group_name_H-M     'P 21/c'
_symmetry_space_group_name_Hall     '-P 2ybc'
loop_
    _symmetry_equiv_pos_as_xyz
    'x, y, z'
    '-x, y+1/2, -z+1/2'
    '-x, -y, -z'
    'x, -y-1/2, z-1/2'
_cell_length_a     14.5263(6)
_cell_length_b     13.5383(4)
_cell_length_c     16.0726(7)
_cell_angle_alpha     90.00
_cell_angle_beta     105.535(3)
_cell_angle_gamma     90.00
_cell_volume     3045.4(2)
_cell_formula_units_Z     4
_cell_measurement_reflns_used     ?
_cell_measurement_theta_min     1.45
_cell_measurement_theta_max     27.00
_cell_measurement_temperature     293(2)
_exptl_crystal_description     plate
_exptl_crystal_colour     yellow
_exptl_crystal_size_max     0.32
_exptl_crystal_size_mid     0.19
_exptl_crystal_size_min     0.07
_exptl_crystal_density_diffrn     1.395
_exptl_crystal_density_meas     ?
_exptl_crystal_density_method     'not measured'
_exptl_crystal_F_000     1316
_exptl_absorpt_coefficient_mu     0.607
_exptl_absorpt_correction_type     numerical
_exptl_absorpt_process_details
;
(<i>X-SHAPE</i> and <i>X-RED32</i>; Stoe & Cie, 2008)
;
_exptl_absorpt_correction_T_min     0.820
_exptl_absorpt_correction_T_max     0.919
_exptl_special_details     ?
_diffrn_ambient_temperature     293(2)
_diffrn_radiation_type     MoK\a
_diffrn_radiation_wavelength     0.71073
_diffrn_radiation_source     'fine-focus sealed tube'
_diffrn_radiation_monochromator     graphite
_diffrn_measurement_device_type     'Stoe IPDS-2'
_diffrn_measurement_method     '\w scans'
_diffrn_detector_area_resol_mean     ?
_diffrn_reflns_number     41565
_diffrn_reflns_av_R_equivalents     0.0371
_diffrn_reflns_av_sigmaI/netI     0.0185
_diffrn_reflns_theta_min     1.45
_diffrn_reflns_theta_max     27.00
_diffrn_reflns_theta_full     27.00
_diffrn_measured_fraction_theta_max     0.995
_diffrn_measured_fraction_theta_full     0.995
_diffrn_reflns_limit_h_min     -18
_diffrn_reflns_limit_h_max     18
_diffrn_reflns_limit_k_min     -17
_diffrn_reflns_limit_k_max     17
_diffrn_reflns_limit_l_min     -20
_diffrn_reflns_limit_l_max     20
_diffrn_standards_number     ?
_diffrn_standards_interval_count     ?
_diffrn_standards_interval_time     ?
_diffrn_standards_decay_%     ?
_refine_special_details
;
 Refinement of F^2^ against ALL reflections.  The weighted R-factor wR and
 goodness of fit S are based on F^2^, conventional R-factors R are based
 on F, with F set to zero for negative F^2^. The threshold expression of
 F^2^ > 2sigma(F^2^) is used only for calculating R-factors(gt) etc. and is
 not relevant to the choice of reflections for refinement.  R-factors based
 on F^2^ are statistically about twice as large as those based on F, and R-
 factors based on ALL data will be even larger.
;
_reflns_number_total     6630
_reflns_number_gt     5766
_reflns_threshold_expression     I>2sigma(I)
_refine_ls_structure_factor_coef     Fsqd
_refine_ls_matrix_type     full
_refine_ls_R_factor_all     0.0489
_refine_ls_R_factor_gt     0.0405
_refine_ls_wR_factor_gt     0.0902
_refine_ls_wR_factor_ref     0.0941
_refine_ls_goodness_of_fit_ref     1.083
_refine_ls_restrained_S_all     1.083
_refine_ls_number_reflns     6630
_refine_ls_number_parameters     389
_refine_ls_number_restraints     0
_refine_ls_hydrogen_treatment     constr
_refine_ls_weighting_scheme     calc
_refine_ls_weighting_details
         'calc w=1/[\s^2^(Fo^2^)+(0.0384P)^2^+0.9654P] where P=(Fo^2^+2Fc^2^)/3'
_atom_sites_solution_hydrogens     geom
_atom_sites_solution_primary     direct
_atom_sites_solution_secondary     difmap
_refine_ls_shift/su_max     0.001
_refine_ls_shift/su_mean     0.000
_refine_diff_density_max     0.274
_refine_diff_density_min     -0.349
_refine_ls_extinction_method
;
SHELXL97 (Sheldrick, 2008)
;
_refine_ls_extinction_coef     0.0025(9)
_refine_ls_extinction_expression
                                  'Fc^*^=kFc[1+0.001xFc^2^\l^3^/sin(2\q)]^-1/4^'
loop_
    _atom_type_symbol
    _atom_type_description
    _atom_type_scat_dispersion_real
    _atom_type_scat_dispersion_imag
    _atom_type_scat_source
    'C' 'C' 0.0033 0.0016
                         'International Tables Vol C Tables 4.2.6.8 and 6.1.1.4'
    'H' 'H' 0.0000 0.0000
                         'International Tables Vol C Tables 4.2.6.8 and 6.1.1.4'
    'N' 'N' 0.0061 0.0033
                         'International Tables Vol C Tables 4.2.6.8 and 6.1.1.4'
    'S' 'S' 0.1246 0.1234
                         'International Tables Vol C Tables 4.2.6.8 and 6.1.1.4'
    'Mn' 'Mn' 0.3368 0.7283
                         'International Tables Vol C Tables 4.2.6.8 and 6.1.1.4'
_computing_data_collection
;
X-AREA (Stoe & Cie, 2008)
;
_computing_cell_refinement
;
X-AREA (Stoe & Cie, 2008)
;
_computing_data_reduction
;
X-AREA (Stoe & Cie, 2008)
;
_computing_structure_solution
;
SHELXS97 (Sheldrick, 2008)
;
_computing_structure_refinement
;
SHELXL97 (Sheldrick, 2008)
;
_computing_molecular_graphics
;
XP in SHELXTL (Sheldrick, 2008) and DIAMOND (Brandenburg, 1999)
;
_computing_publication_material
;
publCIF (Westrip, 2010)
;
loop_
    _atom_site_type_symbol
    _atom_site_label
    _atom_site_fract_x
    _atom_site_fract_y
    _atom_site_fract_z
    _atom_site_U_iso_or_equiv
    _atom_site_adp_type
    _atom_site_calc_flag
    _atom_site_refinement_flags
    _atom_site_occupancy
    _atom_site_symmetry_multiplicity
    _atom_site_disorder_assembly
    _atom_site_disorder_group
    Mn Mn1 0.734793(17) 0.128336(19) 0.478914(17) 0.04106(9) Uani d . 1 1 . .
    N N1 0.70830(14) 0.02009(14) 0.37737(12) 0.0665(5) Uani d . 1 1 . .
    C C1 0.71894(13) -0.04547(14) 0.33491(12) 0.0502(4) Uani d . 1 1 . .
    S S1 0.73507(5) -0.13676(5) 0.27623(4) 0.0792(2) Uani d . 1 1 . .
    N N2 0.75999(12) 0.02533(13) 0.58481(11) 0.0583(4) Uani d . 1 1 . .
    C C2 0.77308(12) -0.03438(13) 0.63794(12) 0.0453(4) Uani d . 1 1 . .
    S S2 0.79008(5) -0.11880(5) 0.71196(4) 0.07089(17) Uani d . 1 1 . .
    N N10 0.88949(10) 0.14680(12) 0.47586(10) 0.0513(4) Uani d . 1 1 . .
    C C10 0.92943(15) 0.09366(18) 0.42424(15) 0.0652(6) Uani d . 1 1 . .
    H H10 0.8898 0.0546 0.3818 0.078 Uiso calc R 1 1 . .
    C C11 1.02539(17) 0.0938(2) 0.43073(19) 0.0824(8) Uani d . 1 1 . .
    H H11 1.0502 0.0572 0.3928 0.099 Uiso calc R 1 1 . .
    C C12 1.08341(17) 0.1492(2) 0.4943(2) 0.0908(9) Uani d . 1 1 . .
    H H12 1.1490 0.1497 0.5010 0.109 Uiso calc R 1 1 . .
    C C13 1.04482(15) 0.2043(2) 0.54863(18) 0.0792(7) Uani d . 1 1 . .
    H H13 1.0840 0.2420 0.5924 0.095 Uiso calc R 1 1 . .
    C C14 0.94611(13) 0.20298(15) 0.53718(13) 0.0541(5) Uani d . 1 1 . .
    C C15 0.89768(13) 0.26359(14) 0.58963(12) 0.0517(4) Uani d . 1 1 . .
    C C16 0.94487(18) 0.33141(19) 0.65064(15) 0.0728(6) Uani d . 1 1 . .
    H H16 1.0108 0.3385 0.6629 0.087 Uiso calc R 1 1 . .
    C C17 0.8933(2) 0.3882(2) 0.69288(16) 0.0852(8) Uani d . 1 1 . .
    H H17 0.9244 0.4343 0.7337 0.102 Uiso calc R 1 1 . .
    C C18 0.7964(2) 0.37728(17) 0.67522(16) 0.0771(7) Uani d . 1 1 . .
    H H18 0.7605 0.4157 0.7030 0.092 Uiso calc R 1 1 . .
    C C19 0.75380(16) 0.30723(16) 0.61475(13) 0.0607(5) Uani d . 1 1 . .
    H H19 0.6880 0.2987 0.6025 0.073 Uiso calc R 1 1 . .
    N N11 0.80238(10) 0.25125(11) 0.57302(10) 0.0488(3) Uani d . 1 1 . .
    N N20 0.67171(10) 0.24892(11) 0.38090(9) 0.0470(3) Uani d . 1 1 . .
    C C20 0.72036(15) 0.29317(17) 0.33176(14) 0.0624(5) Uani d . 1 1 . .
    H H20 0.7831 0.2736 0.3374 0.075 Uiso calc R 1 1 . .
    C C21 0.68249(19) 0.36615(18) 0.27327(15) 0.0726(6) Uani d . 1 1 . .
    H H21 0.7188 0.3955 0.2404 0.087 Uiso calc R 1 1 . .
    C C22 0.59047(19) 0.39454(17) 0.26467(14) 0.0713(6) Uani d . 1 1 . .
    H H22 0.5632 0.4443 0.2260 0.086 Uiso calc R 1 1 . .
    C C24 0.58074(12) 0.27636(13) 0.37188(11) 0.0446(4) Uani d . 1 1 . .
    C C25 0.53069(12) 0.22504(13) 0.42834(11) 0.0438(4) Uani d . 1 1 . .
    C C26 0.43568(13) 0.24294(17) 0.42531(14) 0.0613(5) Uani d . 1 1 . .
    H H26 0.4000 0.2878 0.3858 0.074 Uiso calc R 1 1 . .
    C C27 0.39498(14) 0.19383(19) 0.48122(15) 0.0689(6) Uani d . 1 1 . .
    H H27 0.3314 0.2050 0.4797 0.083 Uiso calc R 1 1 . .
    C C28 0.44834(15) 0.12849(17) 0.53914(15) 0.0652(6) Uani d . 1 1 . .
    H H28 0.4223 0.0955 0.5782 0.078 Uiso calc R 1 1 . .
    C C29 0.54214(14) 0.11259(15) 0.53824(13) 0.0538(4) Uani d . 1 1 . .
    H H29 0.5782 0.0671 0.5768 0.065 Uiso calc R 1 1 . .
    N N21 0.58328(10) 0.15956(11) 0.48459(9) 0.0427(3) Uani d . 1 1 . .
    N N30 0.45727(13) 0.57292(15) 0.40356(13) 0.0690(5) Uani d . 1 1 . .
    C C30 0.52000(14) 0.52678(15) 0.46832(13) 0.0557(5) Uani d . 1 1 . .
    C C31 0.61789(15) 0.52953(17) 0.47611(15) 0.0654(5) Uani d . 1 1 . .
    H H31 0.6605 0.4974 0.5216 0.078 Uiso calc R 1 1 . .
    C C23 0.53780(16) 0.34899(15) 0.31364(13) 0.0597(5) Uani d . 1 1 . .
    H H23 0.4745 0.3668 0.3076 0.072 Uiso calc R 1 1 . .
    C C32 0.65066(18) 0.5801(2) 0.41603(18) 0.0766(6) Uani d . 1 1 . .
    H H32 0.7158 0.5826 0.4203 0.092 Uiso calc R 1 1 . .
    C C33 0.5866(2) 0.6271(2) 0.34934(19) 0.0813(7) Uani d . 1 1 . .
    H H33 0.6069 0.6617 0.3075 0.098 Uiso calc R 1 1 . .
    C C34 0.4917(2) 0.6212(2) 0.34664(18) 0.0822(7) Uani d . 1 1 . .
    H H34 0.4483 0.6533 0.3017 0.099 Uiso calc R 1 1 . .
    N N40 0.89931(14) 0.56056(16) 0.52370(14) 0.0753(5) Uani d . 1 1 . .
    C C40 0.99023(15) 0.53074(16) 0.53470(14) 0.0617(5) Uani d . 1 1 . .
    C C41 1.06105(17) 0.55483(19) 0.60838(17) 0.0756(6) Uani d . 1 1 . .
    H H41 1.1234 0.5332 0.6150 0.091 Uiso calc R 1 1 . .
    C C42 1.0391(2) 0.6106(2) 0.67145(19) 0.0877(8) Uani d . 1 1 . .
    H H42 1.0863 0.6269 0.7212 0.105 Uiso calc R 1 1 . .
    C C43 0.9471(2) 0.6423(2) 0.6607(2) 0.0887(8) Uani d . 1 1 . .
    H H43 0.9301 0.6808 0.7022 0.106 Uiso calc R 1 1 . .
    C C44 0.8805(2) 0.6148(2) 0.5856(2) 0.0891(8) Uani d . 1 1 . .
    H H44 0.8179 0.6360 0.5779 0.107 Uiso calc R 1 1 . .
loop_
    _atom_site_aniso_label
    _atom_site_aniso_U_11
    _atom_site_aniso_U_22
    _atom_site_aniso_U_33
    _atom_site_aniso_U_12
    _atom_site_aniso_U_13
    _atom_site_aniso_U_23
    Mn1 0.03601(14) 0.04340(15) 0.04746(15) 0.00108(10) 0.01753(10) 0.00063(11)
    N1 0.0761(12) 0.0621(10) 0.0701(11) -0.0069(9) 0.0350(9) -0.0150(9)
    C1 0.0426(9) 0.0562(11) 0.0537(10) -0.0084(8) 0.0160(8) -0.0048(9)
    S1 0.0676(4) 0.0790(4) 0.0828(4) 0.0061(3) 0.0057(3) -0.0377(3)
    N2 0.0596(10) 0.0556(9) 0.0651(10) 0.0078(8) 0.0263(8) 0.0123(8)
    C2 0.0384(9) 0.0475(9) 0.0520(10) 0.0034(7) 0.0156(7) -0.0024(8)
    S2 0.0751(4) 0.0693(4) 0.0641(3) 0.0054(3) 0.0114(3) 0.0214(3)
    N10 0.0365(7) 0.0616(9) 0.0595(9) 0.0044(7) 0.0193(7) 0.0112(7)
    C10 0.0494(11) 0.0803(14) 0.0749(14) 0.0122(10) 0.0322(10) 0.0105(11)
    C11 0.0504(13) 0.110(2) 0.0989(19) 0.0219(13) 0.0401(13) 0.0237(16)
    C12 0.0393(12) 0.122(2) 0.118(2) 0.0176(13) 0.0336(14) 0.0357(19)
    C13 0.0369(10) 0.1010(19) 0.0934(17) -0.0024(11) 0.0064(11) 0.0213(15)
    C14 0.0358(9) 0.0635(11) 0.0622(11) 0.0022(8) 0.0118(8) 0.0231(9)
    C15 0.0438(10) 0.0546(10) 0.0511(10) -0.0077(8) 0.0028(8) 0.0144(8)
    C16 0.0667(14) 0.0834(16) 0.0601(13) -0.0265(12) 0.0026(11) 0.0038(12)
    C17 0.107(2) 0.0806(17) 0.0594(13) -0.0404(15) 0.0067(13) -0.0107(12)
    C18 0.105(2) 0.0623(13) 0.0658(14) -0.0101(13) 0.0267(13) -0.0163(11)
    C19 0.0612(12) 0.0589(12) 0.0613(12) 0.0014(9) 0.0152(10) -0.0102(9)
    N11 0.0435(8) 0.0482(8) 0.0525(8) -0.0004(6) 0.0092(6) -0.0006(7)
    N20 0.0417(8) 0.0520(8) 0.0484(8) -0.0029(6) 0.0138(6) 0.0047(6)
    C20 0.0565(12) 0.0711(13) 0.0632(12) -0.0047(10) 0.0224(10) 0.0149(10)
    C21 0.0851(17) 0.0725(14) 0.0640(13) -0.0082(12) 0.0263(12) 0.0184(11)
    C22 0.0941(18) 0.0619(13) 0.0537(12) 0.0076(12) 0.0124(11) 0.0127(10)
    C24 0.0443(9) 0.0451(9) 0.0416(8) -0.0004(7) 0.0067(7) -0.0065(7)
    C25 0.0356(8) 0.0490(9) 0.0449(9) -0.0015(7) 0.0074(7) -0.0106(7)
    C26 0.0382(10) 0.0787(14) 0.0643(12) 0.0056(9) 0.0092(9) -0.0058(10)
    C27 0.0356(10) 0.0932(17) 0.0808(15) -0.0046(10) 0.0204(10) -0.0164(13)
    C28 0.0515(11) 0.0793(14) 0.0750(14) -0.0152(11) 0.0347(10) -0.0095(11)
    C29 0.0471(10) 0.0600(11) 0.0604(11) -0.0049(8) 0.0252(9) 0.0006(9)
    N21 0.0356(7) 0.0481(8) 0.0470(7) -0.0026(6) 0.0156(6) -0.0036(6)
    N30 0.0588(11) 0.0760(12) 0.0703(11) 0.0131(9) 0.0142(9) 0.0083(10)
    C30 0.0503(10) 0.0544(11) 0.0604(11) 0.0062(8) 0.0114(9) -0.0080(9)
    C31 0.0506(11) 0.0706(13) 0.0729(13) 0.0050(10) 0.0130(10) -0.0043(11)
    C23 0.0614(12) 0.0612(12) 0.0510(10) 0.0114(9) 0.0057(9) 0.0024(9)
    C32 0.0615(14) 0.0809(16) 0.0920(17) -0.0015(12) 0.0284(13) -0.0054(14)
    C33 0.0883(18) 0.0790(16) 0.0859(17) 0.0012(14) 0.0393(15) 0.0057(13)
    C34 0.0789(17) 0.0874(18) 0.0802(16) 0.0168(14) 0.0213(13) 0.0194(14)
    N40 0.0546(11) 0.0821(13) 0.0871(14) 0.0114(9) 0.0154(10) 0.0058(11)
    C40 0.0504(11) 0.0597(12) 0.0739(13) -0.0028(9) 0.0149(10) 0.0118(10)
    C41 0.0511(12) 0.0830(16) 0.0892(17) -0.0076(11) 0.0129(11) -0.0039(13)
    C42 0.0705(16) 0.101(2) 0.0909(19) -0.0179(14) 0.0202(14) -0.0150(16)
    C43 0.0837(18) 0.0873(18) 0.102(2) -0.0051(14) 0.0361(16) -0.0132(15)
    C44 0.0668(16) 0.095(2) 0.106(2) 0.0150(14) 0.0247(15) -0.0003(17)
_geom_special_details
;
 All esds (except the esd in the dihedral angle between two l.s. planes)
 are estimated using the full covariance matrix.  The cell esds are taken
 into account individually in the estimation of esds in distances, angles
 and torsion angles; correlations between esds in cell parameters are only
 used when they are defined by crystal symmetry.  An approximate (isotropic)
 treatment of cell esds is used for estimating esds involving l.s. planes.
;
loop_
    _geom_bond_atom_site_label_1
    _geom_bond_atom_site_label_2
    _geom_bond_site_symmetry_2
    _geom_bond_distance
    _geom_bond_publ_flag
    Mn1 N1 . 2.1501(18) ?
    Mn1 N2 . 2.1546(17) ?
    Mn1 N21 . 2.2669(13) ?
    Mn1 N10 . 2.2746(14) ?
    Mn1 N20 . 2.2833(15) ?
    Mn1 N11 . 2.2859(15) ?
    N1 C1 . 1.155(2) ?
    C1 S1 . 1.609(2) ?
    N2 C2 . 1.154(2) ?
    C2 S2 . 1.6203(19) ?
    N10 C14 . 1.339(3) ?
    N10 C10 . 1.342(3) ?
    C10 C11 . 1.370(3) ?
    C10 H10 . 0.9300 ?
    C11 C12 . 1.362(4) ?
    C11 H11 . 0.9300 ?
    C12 C13 . 1.377(4) ?
    C12 H12 . 0.9300 ?
    C13 C14 . 1.396(3) ?
    C13 H13 . 0.9300 ?
    C14 C15 . 1.482(3) ?
    C15 N11 . 1.348(2) ?
    C15 C16 . 1.384(3) ?
    C16 C17 . 1.373(4) ?
    C16 H16 . 0.9300 ?
    C17 C18 . 1.367(4) ?
    C17 H17 . 0.9300 ?
    C18 C19 . 1.380(3) ?
    C18 H18 . 0.9300 ?
    C19 N11 . 1.333(2) ?
    C19 H19 . 0.9300 ?
    N20 C20 . 1.335(2) ?
    N20 C24 . 1.343(2) ?
    C20 C21 . 1.373(3) ?
    C20 H20 . 0.9300 ?
    C21 C22 . 1.362(4) ?
    C21 H21 . 0.9300 ?
    C22 C23 . 1.381(3) ?
    C22 H22 . 0.9300 ?
    C24 C23 . 1.386(3) ?
    C24 C25 . 1.479(2) ?
    C25 N21 . 1.348(2) ?
    C25 C26 . 1.389(2) ?
    C26 C27 . 1.372(3) ?
    C26 H26 . 0.9300 ?
    C27 C28 . 1.365(3) ?
    C27 H27 . 0.9300 ?
    C28 C29 . 1.383(3) ?
    C28 H28 . 0.9300 ?
    C29 N21 . 1.335(2) ?
    C29 H29 . 0.9300 ?
    N30 C34 . 1.326(3) ?
    N30 C30 . 1.340(3) ?
    C30 C31 . 1.394(3) ?
    C30 C30 3_666 1.489(4) ?
    C31 C32 . 1.369(3) ?
    C31 H31 . 0.9300 ?
    C23 H23 . 0.9300 ?
    C32 C33 . 1.373(4) ?
    C32 H32 . 0.9300 ?
    C33 C34 . 1.370(4) ?
    C33 H33 . 0.9300 ?
    C34 H34 . 0.9300 ?
    N40 C44 . 1.322(3) ?
    N40 C40 . 1.347(3) ?
    C40 C41 . 1.384(3) ?
    C40 C40 3_766 1.479(5) ?
    C41 C42 . 1.368(4) ?
    C41 H41 . 0.9300 ?
    C42 C43 . 1.371(4) ?
    C42 H42 . 0.9300 ?
    C43 C44 . 1.380(4) ?
    C43 H43 . 0.9300 ?
    C44 H44 . 0.9300 ?
loop_
    _geom_angle_atom_site_label_1
    _geom_angle_atom_site_label_2
    _geom_angle_atom_site_label_3
    _geom_angle_site_symmetry_1
    _geom_angle_site_symmetry_3
    _geom_angle
    _geom_angle_publ_flag
    N1 Mn1 N2 . . 96.69(7) ?
    N1 Mn1 N21 . . 100.33(6) ?
    N2 Mn1 N21 . . 92.88(6) ?
    N1 Mn1 N10 . . 92.04(7) ?
    N2 Mn1 N10 . . 97.38(6) ?
    N21 Mn1 N10 . . 162.91(6) ?
    N1 Mn1 N20 . . 90.37(7) ?
    N2 Mn1 N20 . . 163.68(6) ?
    N21 Mn1 N20 . . 71.33(5) ?
    N10 Mn1 N20 . . 97.05(5) ?
    N1 Mn1 N11 . . 163.00(6) ?
    N2 Mn1 N11 . . 89.80(6) ?
    N21 Mn1 N11 . . 95.00(5) ?
    N10 Mn1 N11 . . 71.49(6) ?
    N20 Mn1 N11 . . 87.59(5) ?
    C1 N1 Mn1 . . 161.31(18) ?
    N1 C1 S1 . . 179.3(2) ?
    C2 N2 Mn1 . . 175.86(16) ?
    N2 C2 S2 . . 179.25(19) ?
    C14 N10 C10 . . 118.54(17) ?
    C14 N10 Mn1 . . 117.53(12) ?
    C10 N10 Mn1 . . 123.21(14) ?
    N10 C10 C11 . . 123.5(2) ?
    N10 C10 H10 . . 118.3 ?
    C11 C10 H10 . . 118.3 ?
    C12 C11 C10 . . 118.1(3) ?
    C12 C11 H11 . . 121.0 ?
    C10 C11 H11 . . 121.0 ?
    C11 C12 C13 . . 119.9(2) ?
    C11 C12 H12 . . 120.0 ?
    C13 C12 H12 . . 120.0 ?
    C12 C13 C14 . . 119.2(3) ?
    C12 C13 H13 . . 120.4 ?
    C14 C13 H13 . . 120.4 ?
    N10 C14 C13 . . 120.7(2) ?
    N10 C14 C15 . . 116.21(15) ?
    C13 C14 C15 . . 123.0(2) ?
    N11 C15 C16 . . 120.7(2) ?
    N11 C15 C14 . . 115.93(16) ?
    C16 C15 C14 . . 123.36(19) ?
    C17 C16 C15 . . 119.3(2) ?
    C17 C16 H16 . . 120.3 ?
    C15 C16 H16 . . 120.3 ?
    C18 C17 C16 . . 120.3(2) ?
    C18 C17 H17 . . 119.9 ?
    C16 C17 H17 . . 119.9 ?
    C17 C18 C19 . . 117.6(2) ?
    C17 C18 H18 . . 121.2 ?
    C19 C18 H18 . . 121.2 ?
    N11 C19 C18 . . 123.2(2) ?
    N11 C19 H19 . . 118.4 ?
    C18 C19 H19 . . 118.4 ?
    C19 N11 C15 . . 118.94(17) ?
    C19 N11 Mn1 . . 123.75(13) ?
    C15 N11 Mn1 . . 117.23(13) ?
    C20 N20 C24 . . 118.28(17) ?
    C20 N20 Mn1 . . 123.43(13) ?
    C24 N20 Mn1 . . 118.28(11) ?
    N20 C20 C21 . . 123.3(2) ?
    N20 C20 H20 . . 118.3 ?
    C21 C20 H20 . . 118.3 ?
    C22 C21 C20 . . 118.4(2) ?
    C22 C21 H21 . . 120.8 ?
    C20 C21 H21 . . 120.8 ?
    C21 C22 C23 . . 119.6(2) ?
    C21 C22 H22 . . 120.2 ?
    C23 C22 H22 . . 120.2 ?
    N20 C24 C23 . . 121.42(18) ?
    N20 C24 C25 . . 115.79(15) ?
    C23 C24 C25 . . 122.79(17) ?
    N21 C25 C26 . . 121.16(18) ?
    N21 C25 C24 . . 115.91(14) ?
    C26 C25 C24 . . 122.92(17) ?
    C27 C26 C25 . . 119.4(2) ?
    C27 C26 H26 . . 120.3 ?
    C25 C26 H26 . . 120.3 ?
    C28 C27 C26 . . 119.67(19) ?
    C28 C27 H27 . . 120.2 ?
    C26 C27 H27 . . 120.2 ?
    C27 C28 C29 . . 118.3(2) ?
    C27 C28 H28 . . 120.8 ?
    C29 C28 H28 . . 120.8 ?
    N21 C29 C28 . . 123.0(2) ?
    N21 C29 H29 . . 118.5 ?
    C28 C29 H29 . . 118.5 ?
    C29 N21 C25 . . 118.38(15) ?
    C29 N21 Mn1 . . 123.00(12) ?
    C25 N21 Mn1 . . 118.53(11) ?
    C34 N30 C30 . . 117.5(2) ?
    N30 C30 C31 . . 121.5(2) ?
    N30 C30 C30 . 3_666 116.7(2) ?
    C31 C30 C30 . 3_666 121.8(2) ?
    C32 C31 C30 . . 119.3(2) ?
    C32 C31 H31 . . 120.4 ?
    C30 C31 H31 . . 120.4 ?
    C22 C23 C24 . . 119.0(2) ?
    C22 C23 H23 . . 120.5 ?
    C24 C23 H23 . . 120.5 ?
    C31 C32 C33 . . 119.4(2) ?
    C31 C32 H32 . . 120.3 ?
    C33 C32 H32 . . 120.3 ?
    C34 C33 C32 . . 117.6(2) ?
    C34 C33 H33 . . 121.2 ?
    C32 C33 H33 . . 121.2 ?
    N30 C34 C33 . . 124.7(2) ?
    N30 C34 H34 . . 117.7 ?
    C33 C34 H34 . . 117.7 ?
    C44 N40 C40 . . 117.4(2) ?
    N40 C40 C41 . . 121.3(2) ?
    N40 C40 C40 . 3_766 116.7(2) ?
    C41 C40 C40 . 3_766 122.0(3) ?
    C42 C41 C40 . . 119.8(2) ?
    C42 C41 H41 . . 120.1 ?
    C40 C41 H41 . . 120.1 ?
    C41 C42 C43 . . 119.5(3) ?
    C41 C42 H42 . . 120.3 ?
    C43 C42 H42 . . 120.3 ?
    C42 C43 C44 . . 117.2(3) ?
    C42 C43 H43 . . 121.4 ?
    C44 C43 H43 . . 121.4 ?
    N40 C44 C43 . . 124.8(3) ?
    N40 C44 H44 . . 117.6 ?
    C43 C44 H44 . . 117.6 ?
_iucr_refine_instructions_details
;
TITL Mn(NCS)2(2,2'-Bipyridin)2*(2,2-Bipyridin) in P2(1)/c
CELL 0.71073  14.5263  13.5383  16.0726  90.000 105.535  90.000
ZERR    4.00   0.0006   0.0004   0.0007   0.000   0.003   0.000
LATT  1
SYMM -X, 0.5+Y, 0.5-Z
SFAC C H N S Mn
UNIT 128 96 32 8 4
L.S. 10
ACTA
OMIT -5 3 6
OMIT -4 0 10
BOND $H
WGHT    0.038400    0.965400
EXTI    0.002542
FVAR       0.74375
MN1   5    0.734793    0.128336    0.478914    11.00000    0.03601    0.04340 =
         0.04746    0.00063    0.01753    0.00108
N1    3    0.708300    0.020086    0.377373    11.00000    0.07609    0.06210 =
         0.07011   -0.01501    0.03499   -0.00687
C1    1    0.718936   -0.045471    0.334909    11.00000    0.04256    0.05617 =
         0.05369   -0.00475    0.01601   -0.00842
S1    4    0.735070   -0.136756    0.276234    11.00000    0.06761    0.07898 =
         0.08277   -0.03774    0.00568    0.00610
N2    3    0.759988    0.025327    0.584815    11.00000    0.05961    0.05560 =
         0.06509    0.01227    0.02631    0.00778
C2    1    0.773082   -0.034377    0.637937    11.00000    0.03838    0.04749 =
         0.05196   -0.00240    0.01563    0.00339
S2    4    0.790084   -0.118795    0.711961    11.00000    0.07509    0.06931 =
         0.06409    0.02139    0.01138    0.00536
N10   3    0.889486    0.146801    0.475855    11.00000    0.03652    0.06162 =
         0.05949    0.01116    0.01933    0.00439
C10   1    0.929429    0.093656    0.424243    11.00000    0.04942    0.08027 =
         0.07493    0.01050    0.03216    0.01222
AFIX  43
H10   2    0.889849    0.054638    0.381798    11.00000   -1.20000
AFIX   0
C11   1    1.025391    0.093808    0.430735    11.00000    0.05043    0.10957 =
         0.09892    0.02375    0.04011    0.02189
AFIX  43
H11   2    1.050211    0.057174    0.392825    11.00000   -1.20000
AFIX   0
C12   1    1.083406    0.149163    0.494317    11.00000    0.03931    0.12204 =
         0.11836    0.03573    0.03360    0.01763
AFIX  43
H12   2    1.149017    0.149707    0.501045    11.00000   -1.20000
AFIX   0
C13   1    1.044816    0.204323    0.548631    11.00000    0.03689    0.10097 =
         0.09341    0.02130    0.00638   -0.00240
AFIX  43
H13   2    1.084024    0.242007    0.592397    11.00000   -1.20000
AFIX   0
C14   1    0.946107    0.202975    0.537182    11.00000    0.03576    0.06351 =
         0.06223    0.02307    0.01184    0.00218
C15   1    0.897680    0.263591    0.589631    11.00000    0.04385    0.05458 =
         0.05110    0.01438    0.00283   -0.00765
C16   1    0.944874    0.331407    0.650639    11.00000    0.06667    0.08336 =
         0.06013    0.00378    0.00256   -0.02650
AFIX  43
H16   2    1.010836    0.338454    0.662907    11.00000   -1.20000
AFIX   0
C17   1    0.893324    0.388196    0.692883    11.00000    0.10658    0.08061 =
         0.05935   -0.01075    0.00668   -0.04042
AFIX  43
H17   2    0.924444    0.434284    0.733683    11.00000   -1.20000
AFIX   0
C18   1    0.796433    0.377277    0.675222    11.00000    0.10531    0.06230 =
         0.06579   -0.01626    0.02672   -0.01015
AFIX  43
H18   2    0.760547    0.415662    0.702953    11.00000   -1.20000
AFIX   0
C19   1    0.753804    0.307228    0.614753    11.00000    0.06119    0.05891 =
         0.06128   -0.01021    0.01520    0.00138
AFIX  43
H19   2    0.688009    0.298688    0.602544    11.00000   -1.20000
AFIX   0
N11   3    0.802380    0.251247    0.573021    11.00000    0.04351    0.04821 =
         0.05253   -0.00062    0.00925   -0.00043
N20   3    0.671708    0.248924    0.380901    11.00000    0.04166    0.05205 =
         0.04841    0.00474    0.01383   -0.00290
C20   1    0.720358    0.293166    0.331760    11.00000    0.05646    0.07109 =
         0.06321    0.01495    0.02239   -0.00472
AFIX  43
H20   2    0.783098    0.273569    0.337411    11.00000   -1.20000
AFIX   0
C21   1    0.682486    0.366154    0.273275    11.00000    0.08513    0.07251 =
         0.06395    0.01843    0.02635   -0.00824
AFIX  43
H21   2    0.718779    0.395475    0.240354    11.00000   -1.20000
AFIX   0
C22   1    0.590471    0.394539    0.264675    11.00000    0.09412    0.06185 =
         0.05365    0.01265    0.01237    0.00759
AFIX  43
H22   2    0.563242    0.444329    0.226037    11.00000   -1.20000
AFIX   0
C24   1    0.580742    0.276360    0.371884    11.00000    0.04427    0.04508 =
         0.04162   -0.00646    0.00669   -0.00040
C25   1    0.530693    0.225042    0.428340    11.00000    0.03559    0.04897 =
         0.04486   -0.01058    0.00742   -0.00154
C26   1    0.435675    0.242937    0.425307    11.00000    0.03821    0.07874 =
         0.06426   -0.00579    0.00919    0.00564
AFIX  43
H26   2    0.399976    0.287773    0.385755    11.00000   -1.20000
AFIX   0
C27   1    0.394984    0.193832    0.481221    11.00000    0.03559    0.09324 =
         0.08080   -0.01644    0.02044   -0.00460
AFIX  43
H27   2    0.331376    0.205019    0.479662    11.00000   -1.20000
AFIX   0
C28   1    0.448343    0.128485    0.539135    11.00000    0.05152    0.07927 =
         0.07500   -0.00951    0.03465   -0.01520
AFIX  43
H28   2    0.422285    0.095475    0.578216    11.00000   -1.20000
AFIX   0
C29   1    0.542144    0.112593    0.538241    11.00000    0.04709    0.06003 =
         0.06043    0.00058    0.02520   -0.00488
AFIX  43
H29   2    0.578216    0.067066    0.576820    11.00000   -1.20000
AFIX   0
N21   3    0.583278    0.159563    0.484586    11.00000    0.03556    0.04808 =
         0.04699   -0.00356    0.01557   -0.00261
N30   3    0.457271    0.572920    0.403558    11.00000    0.05881    0.07602 =
         0.07027    0.00827    0.01424    0.01305
C30   1    0.520005    0.526776    0.468316    11.00000    0.05030    0.05444 =
         0.06041   -0.00801    0.01139    0.00621
C31   1    0.617888    0.529531    0.476108    11.00000    0.05060    0.07063 =
         0.07286   -0.00431    0.01301    0.00502
AFIX  43
H31   2    0.660458    0.497361    0.521622    11.00000   -1.20000
AFIX   0
C23   1    0.537803    0.348993    0.313636    11.00000    0.06138    0.06123 =
         0.05098    0.00240    0.00573    0.01138
AFIX  43
H23   2    0.474516    0.366795    0.307604    11.00000   -1.20000
AFIX   0
C32   1    0.650665    0.580111    0.416027    11.00000    0.06154    0.08086 =
         0.09196   -0.00538    0.02837   -0.00149
AFIX  43
H32   2    0.715756    0.582631    0.420340    11.00000   -1.20000
AFIX   0
C33   1    0.586568    0.627091    0.349340    11.00000    0.08831    0.07896 =
         0.08592    0.00573    0.03925    0.00123
AFIX  43
H33   2    0.606859    0.661705    0.307499    11.00000   -1.20000
AFIX   0
C34   1    0.491667    0.621152    0.346643    11.00000    0.07886    0.08740 =
         0.08019    0.01938    0.02126    0.01676
AFIX  43
H34   2    0.448261    0.653254    0.301665    11.00000   -1.20000
AFIX   0
N40   3    0.899314    0.560560    0.523699    11.00000    0.05464    0.08207 =
         0.08712    0.00577    0.01538    0.01138
C40   1    0.990232    0.530744    0.534696    11.00000    0.05038    0.05973 =
         0.07391    0.01179    0.01492   -0.00282
C41   1    1.061046    0.554833    0.608385    11.00000    0.05106    0.08297 =
         0.08924   -0.00388    0.01288   -0.00759
AFIX  43
H41   2    1.123356    0.533178    0.615020    11.00000   -1.20000
AFIX   0
C42   1    1.039133    0.610597    0.671452    11.00000    0.07050    0.10101 =
         0.09088   -0.01500    0.02022   -0.01792
AFIX  43
H42   2    1.086322    0.626854    0.721243    11.00000   -1.20000
AFIX   0
C43   1    0.947061    0.642319    0.660666    11.00000    0.08368    0.08729 =
         0.10162   -0.01323    0.03607   -0.00508
AFIX  43
H43   2    0.930144    0.680762    0.702206    11.00000   -1.20000
AFIX   0
C44   1    0.880508    0.614806    0.585561    11.00000    0.06677    0.09509 =
         0.10637   -0.00031    0.02468    0.01501
AFIX  43
H44   2    0.817882    0.635967    0.577919    11.00000   -1.20000
HKLF 4
REM  Mn(NCS)2(2,2'-Bipyridin)2*(2,2-Bipyridin) in P2(1)/c
REM R1 =  0.0405 for   5766 Fo > 4sig(Fo)  and  0.0489 for all   6630 data
REM    389 parameters refined using      0 restraints
END
WGHT      0.0384      0.9671
REM Highest difference peak  0.274,  deepest hole -0.349,  1-sigma level  0.033
Q1    1   0.7178 -0.1640  0.3210  11.00000  0.05    0.27
Q2    1   0.8245 -0.0715  0.7131  11.00000  0.05    0.21
Q3    1   0.7380 -0.0944  0.6981  11.00000  0.05    0.17
Q4    1   0.6386  0.1469  0.4843  11.00000  0.05    0.17
Q5    1   0.5590  0.2550  0.4041  11.00000  0.05    0.16
Q6    1   0.6974  0.2100  0.4276  11.00000  0.05    0.16
Q7    1   0.7721  0.2029  0.5342  11.00000  0.05    0.16
Q8    1   0.4976  0.1222  0.5352  11.00000  0.05    0.15
Q9    1   0.9248  0.2448  0.5557  11.00000  0.05    0.15
Q10   1   1.0548  0.2506  0.5777  11.00000  0.05    0.14
Q11   1   0.5523  0.2994  0.3398  11.00000  0.05    0.14
Q12   1   0.4801  0.2235  0.4189  11.00000  0.05    0.14
Q13   1   0.5484  0.1974  0.4567  11.00000  0.05    0.14
Q14   1   0.9188  0.1722  0.5119  11.00000  0.05    0.14
Q15   1   0.5631  0.5346  0.4767  11.00000  0.05    0.14
Q16   1   0.6981 -0.0767  0.2520  11.00000  0.05    0.13
Q17   1   0.8549  0.2539  0.5861  11.00000  0.05    0.13
Q18   1   0.9604  0.1239  0.4608  11.00000  0.05    0.13
Q19   1   1.0939  0.2018  0.5324  11.00000  0.05    0.13
Q20   1   0.7396  0.0683  0.5519  11.00000  0.05    0.13
;
data_global
_journal_date_recd_electronic     2014-11-05
_journal_date_accepted     2014-11-17
_journal_name_full     'Acta Crystallographica, Section E'
_journal_year     2015
_journal_volume     71
_journal_issue      1
_journal_page_first     m3
_journal_page_last     m4
_journal_paper_category     HM
_journal_paper_doi     10.1107/S205698901402516X
_journal_coeditor_code     WM5090
_publ_contact_author
;
      Stefan Suckert
      Institut f\"ur Anorganische Chemie
      Christian-Albrechts-Universit\"at Kiel
      Max-Eyth Strasse 2
      D-24118 Kiel
      Germany
;
_publ_contact_author_email     ssuckert@ac.uni-kiel.de
_publ_contact_author_fax     '(+)431-880-1520'
_publ_contact_author_phone     '(+)431-880-2410'
_publ_section_title
;\
Crystal structure of
bis(2,2'-bipyridine-\k^2^<i>N</i>,<i>N</i>')bis(thiocyanato-\k<i>N</i>)\
manganese(II) 2,2'-bipyridine monosolvate
;
_publ_section_title_footnote     .
loop_
    _publ_author_name
    _publ_author_footnote
    _publ_author_address
    'Suckert, Stefan' .
;
Institut f\"ur Anorganische Chemie
Christian-Albrechts-Universit\"at Kiel
Max-Eyth-Strasse 2
24118 Kiel
Germany
;
    'Je\&s, Inke' .
;
Institut f\"ur Anorganische Chemie
Christian-Albrechts-Universit\"at Kiel
Max-Eyth-Strasse 2
24118 Kiel
Germany
;
    'N\"ather, Christian' .
;
Institut f\"ur Anorganische Chemie
Christian-Albrechts-Universit\"at Kiel
Max-Eyth-Strasse 2
24118 Kiel
Germany
;
