# Supplementary material for: Crystal structure of bis­(2,2′-bi­pyridine-κ2 N,N′)bis­(thio­cyanato-κN)mang­anese(II) 2,2′-bi­pyridine monosolvate
Source: Acta Crystallogr E Crystallogr Commun. 2015 Jan 1;71(Pt 1):m3–4. doi: 10.1107/S205698901402516X (PMC4331911; doi:10.1107/S205698901402516X)
Supplement: Supplementary file 2 [file e-71-000m3-Isup2.hkl]

# 
# h,k,l, Fc-squared, Fo-squared, sigma(Fo-squared) and status flag 
# 
data_I
_shelx_title ' Mn(NCS)2(2,2'-Bipyridin)2*(2,2-Bipyridin) T=298K in P2(1)/c' 
_shelx_refln_list_code          4 
_shelx_F_calc_maximum      136.50 
_exptl_crystal_F_000      1316.00 
_reflns_d_resolution_high  0.7826 
 
loop_ 
 _symmetry_equiv_pos_as_xyz 
 'x, y, z' 
 '-x, y+1/2, -z+1/2' 
 '-x, -y, -z' 
 'x, -y-1/2, z-1/2' 
 
_cell_length_a    14.5263 
_cell_length_b    13.5383 
_cell_length_c    16.0726 
_cell_angle_alpha  90.000 
_cell_angle_beta  105.535 
_cell_angle_gamma  90.000 
 
_shelx_F_squared_multiplier     1.000 
 
loop_ 
 _refln_index_h 
 _refln_index_k 
 _refln_index_l 
 _refln_F_squared_calc 
 _refln_F_squared_meas 
 _refln_F_squared_sigma 
 _refln_observed_status 
   1   0   0      267.95      304.38     15.42 o 
   2   0   0       14.16       68.57     19.31 o 
   3   0   0      495.18      493.81     12.22 o 
   5   0   0     4275.83     4278.46     58.14 o 
   7   0   0      200.96      190.39      7.48 o 
   8   0   0       12.75        9.47      6.65 o 
   9   0   0      246.86      238.40      7.12 o 
  10   0   0      257.20      242.63      7.39 o 
  11   0   0      999.23     1052.80     10.12 o 
  12   0   0       39.05       43.73      7.21 o 
  13   0   0     1682.75     1748.29     11.22 o 
  14   0   0      184.93      157.23      7.47 o 
  15   0   0     1046.04     1081.46      9.97 o 
  16   0   0       61.27       55.70      8.03 o 
  17   0   0      110.68      130.01      8.24 o 
   1   1   0    14325.85    15277.50     79.25 o 
   2   1   0       88.49      123.80      7.58 o 
   3   1   0       88.39       98.77      7.95 o 
   4   1   0      820.30      774.17     15.25 o 
   5   1   0     3546.65     3623.74     39.74 o 
   6   1   0     4865.86     4780.16     41.36 o 
   7   1   0       48.75       56.20      5.39 o 
   8   1   0       34.08       71.90      4.72 o 
   9   1   0       51.16       53.18      4.76 o 
  10   1   0      369.64      338.09      5.18 o 
  11   1   0      110.31      120.87      4.98 o 
  12   1   0       45.02       51.30      4.83 o 
  13   1   0      267.80      265.28      5.82 o 
  14   1   0      690.09      636.75      6.43 o 
  15   1   0       49.62       46.95      5.76 o 
  16   1   0        1.43        2.89      5.07 o 
  17   1   0        0.46        4.26      5.08 o 
   0   2   0     1114.55     1057.39     10.68 o 
   1   2   0      589.91      476.44      6.63 o 
   2   2   0      471.95      558.47      7.56 o 
   3   2   0      114.35      115.33      7.60 o 
   4   2   0     1395.44     1499.16      9.10 o 
   5   2   0      139.48      133.12      5.41 o 
   6   2   0      472.38      505.94      5.46 o 
   7   2   0       49.85       76.20     13.45 o 
   8   2   0     1901.20     2254.11     29.33 o 
   9   2   0       14.34        5.51      4.73 o 
  10   2   0       27.74       30.82      4.53 o 
  11   2   0       80.56       74.14      4.65 o 
  12   2   0       34.33       45.90      4.93 o 
  13   2   0      486.35      466.80      5.43 o 
  14   2   0      127.21      123.73      5.61 o 
  15   2   0       38.39       48.56      5.25 o 
  16   2   0        0.15        3.52      5.26 o 
  17   2   0       16.81       25.76      6.50 o 
   1   3   0     4531.02     4547.91     15.26 o 
   2   3   0      527.96      542.87      6.28 o 
   3   3   0     1485.99     1467.28      7.47 o 
   4   3   0      157.93      161.15      4.48 o 
   5   3   0     2758.23     2795.35     14.36 o 
   6   3   0     1855.85     1749.35     12.18 o 
   7   3   0      205.87      234.60      7.86 o 
   8   3   0     1457.73     1502.45     21.21 o 
   9   3   0      280.17      320.40      5.80 o 
  10   3   0      669.37      628.65     12.06 o 
  11   3   0      858.24      883.40     13.74 o 
  12   3   0        4.65        9.45      4.94 o 
  13   3   0        9.89        3.14      4.96 o 
  14   3   0        7.93       10.03      5.34 o 
  15   3   0      192.42      169.73      5.92 o 
  16   3   0       34.95       29.24      6.05 o 
  17   3   0        0.39       -5.83      5.83 o 
   1   4   0      477.80      439.25      5.20 o 
   2   4   0     1258.45     1109.25      5.89 o 
   3   4   0      846.05      798.47      8.18 o 
   4   4   0     4824.39     4388.84     34.11 o 
   5   4   0      994.87      945.70      5.43 o 
   6   4   0     8144.62     8089.89     17.16 o 
   7   4   0      544.07      534.75      4.67 o 
   8   4   0      739.50      696.57      5.83 o 
   9   4   0      790.30      824.25     10.25 o 
  10   4   0      647.21      620.41      7.75 o 
  11   4   0      986.61     1040.67      9.57 o 
  12   4   0       10.43       18.98      4.77 o 
  13   4   0     1019.32     1066.66     16.32 o 
  14   4   0       21.34       28.51      4.95 o 
  15   4   0      620.17      642.71     11.62 o 
  16   4   0        4.71       12.42      5.61 o 
  17   4   0      253.42      223.95      6.49 o 
   1   5   0        7.41        9.68      3.75 o 
   2   5   0      936.06      827.37      4.82 o 
   3   5   0        2.07        4.53      3.75 o 
   4   5   0      314.80      273.21      4.45 o 
   5   5   0       96.97      105.43      4.37 o 
   6   5   0      984.41      943.19      5.12 o 
   7   5   0      921.54      923.17      9.35 o 
   8   5   0      695.63      666.84      6.11 o 
   9   5   0      860.74      891.63      6.78 o 
  10   5   0       81.03       81.43      4.15 o 
  11   5   0        2.69       10.49      4.30 o 
  12   5   0      328.10      323.68      4.89 o 
  13   5   0       67.65       84.68      4.62 o 
  14   5   0       16.34       20.91      4.36 o 
  15   5   0        1.78        0.78      4.62 o 
  16   5   0        3.66        6.51      4.71 o 
  17   5   0        0.56        1.87      5.02 o 
   0   6   0      321.36      343.50      6.31 o 
   1   6   0        0.26       -2.66      3.68 o 
   2   6   0      739.86      686.52      4.36 o 
   3   6   0      547.46      531.35      6.88 o 
   4   6   0     1029.79      951.69      5.99 o 
   5   6   0       84.59       81.94      4.01 o 
   6   6   0      815.02      855.18      5.68 o 
   7   6   0      380.97      418.50      4.47 o 
   8   6   0      839.42      830.04     13.67 o 
   9   6   0      996.07      993.11      5.55 o 
  10   6   0        7.22        8.57      4.05 o 
  11   6   0       18.44       17.79      4.11 o 
  12   6   0       54.50       59.80      4.02 o 
  13   6   0        6.56       10.94      4.48 o 
  14   6   0        0.29        0.31      4.33 o 
  15   6   0        1.23        9.45      4.37 o 
  16   6   0        2.45        9.49      4.91 o 
   1   7   0     1110.81     1071.12      6.18 o 
   2   7   0      202.96      190.84      4.07 o 
   3   7   0       21.64       33.73      3.40 o 
   4   7   0      457.53      417.49      4.25 o 
   5   7   0        1.38        9.60      3.72 o 
   6   7   0      337.44      303.11      4.89 o 
   7   7   0       79.59       77.62      4.15 o 
   8   7   0        4.07       13.07      4.15 o 
   9   7   0      101.24      108.46      4.89 o 
  10   7   0      639.45      633.55      5.08 o 
  11   7   0      127.23      126.89      4.09 o 
  12   7   0       47.76       53.82      4.14 o 
  13   7   0      294.38      285.89      4.56 o 
  14   7   0       72.64       72.58      4.31 o 
  15   7   0        1.82        8.14      4.37 o 
  16   7   0      107.37       92.82      4.71 o 
   0   8   0    17709.94    17538.30     33.10 o 
   1   8   0      556.75      537.26      4.48 o 
   2   8   0     5797.87     5241.78     27.26 o 
   3   8   0      526.51      535.55      5.40 o 
   4   8   0     3365.87     3148.01     25.11 o 
   5   8   0      131.45      121.95      3.95 o 
   6   8   0      830.17      802.26     11.92 o 
   7   8   0      254.67      246.92      5.40 o 
   8   8   0      162.41      173.81      4.25 o 
   9   8   0        9.98       17.45      4.21 o 
  10   8   0        0.68        0.62      4.34 o 
  11   8   0      470.24      458.66      5.74 o 
  12   8   0       26.24       30.62      3.93 o 
  13   8   0      562.59      554.38     12.60 o 
  14   8   0       16.91       16.35      4.14 o 
  15   8   0      260.40      235.95      4.80 o 
   1   9   0      620.47      615.13      6.48 o 
   2   9   0       22.25       20.07      3.66 o 
   3   9   0      462.56      440.65      4.19 o 
   4   9   0      423.39      389.65      4.41 o 
   5   9   0      350.15      389.03      8.36 o 
   6   9   0      184.68      177.10      4.67 o 
   7   9   0       79.57       81.85      4.33 o 
   8   9   0       10.56       19.65      3.95 o 
   9   9   0        0.78        8.96      4.12 o 
  10   9   0        1.46        6.30      4.07 o 
  11   9   0        0.29        3.97      4.61 o 
  12   9   0      222.73      207.97      4.20 o 
  13   9   0      213.67      215.56      4.26 o 
  14   9   0      121.65      109.30      4.17 o 
  15   9   0       15.94       24.32      4.47 o 
   0  10   0      973.42      974.23     21.55 o 
   1  10   0       19.88       28.81      3.84 o 
   2  10   0      158.60      158.20      6.86 o 
   3  10   0        1.71        8.94      3.93 o 
   4  10   0        4.99        8.45      3.54 o 
   5  10   0      300.16      270.70      4.22 o 
   6  10   0      161.14      177.76      5.81 o 
   7  10   0       74.15       77.55      4.17 o 
   8  10   0        0.17       -0.16      3.70 o 
   9  10   0       62.07       66.38      4.30 o 
  10  10   0        9.54       16.96      3.89 o 
  11  10   0      166.11      165.58      4.37 o 
  12  10   0       78.80       84.92      3.99 o 
  13  10   0       27.30       38.77      3.87 o 
  14  10   0        0.07        0.33      4.10 o 
   1  11   0       36.30       40.69      3.71 o 
   2  11   0       28.81       31.17      3.96 o 
   3  11   0      466.82      470.59      9.06 o 
   4  11   0      693.61      671.32     10.26 o 
   5  11   0      273.51      293.25      5.18 o 
   6  11   0      443.07      427.84      4.62 o 
   7  11   0      262.38      254.04      4.87 o 
   8  11   0      353.12      368.29      4.78 o 
   9  11   0      130.07      155.11      7.12 o 
  10  11   0      196.79      194.41      4.34 o 
  11  11   0      200.17      198.79      7.39 o 
  12  11   0      106.57      120.83      3.98 o 
  13  11   0        0.24        5.21      4.01 o 
   0  12   0     2966.38     2922.56     35.39 o 
   1  12   0        0.10        6.87      3.49 o 
   2  12   0     1344.76     1314.80     23.28 o 
   3  12   0        2.40        6.09      3.86 o 
   4  12   0     1798.33     1829.79      9.83 o 
   5  12   0       32.14       42.06      4.18 o 
   6  12   0      690.90      713.75     10.58 o 
   7  12   0       97.98       89.42      4.46 o 
   8  12   0      379.33      399.53      8.46 o 
   9  12   0      226.80      215.44      6.30 o 
  10  12   0       56.87       54.76      4.28 o 
  11  12   0       78.41       73.79      4.08 o 
  12  12   0        9.27       20.19      3.95 o 
   1  13   0        2.26       -2.56      3.42 o 
   2  13   0       27.49       37.57      3.44 o 
   3  13   0       54.96       65.07      3.76 o 
   4  13   0        2.78       13.90      3.64 o 
   5  13   0       60.75       62.35      3.74 o 
   6  13   0       78.58       87.36      5.64 o 
   7  13   0       18.93       17.63      4.12 o 
   8  13   0       52.83       62.16      4.08 o 
   9  13   0      123.41      133.34      4.12 o 
  10  13   0       64.84       69.51      4.24 o 
  11  13   0        3.00       15.77      4.94 o 
   0  14   0       13.86       16.95      4.83 o 
   1  14   0       10.32        8.81      3.28 o 
   2  14   0        0.24        9.55      4.13 o 
   3  14   0       23.92       30.64      3.72 o 
   4  14   0        3.28        7.76      3.72 o 
   5  14   0      152.73      137.87      3.81 o 
   6  14   0       75.77       76.03      5.91 o 
   7  14   0       91.98       93.80      7.10 o 
   8  14   0       11.40       21.17      4.40 o 
   9  14   0       64.12       64.88      4.13 o 
  10  14   0       48.02       45.27      4.71 o 
   1  15   0        4.07        1.49      3.61 o 
   2  15   0        0.04       -3.60      3.60 o 
   3  15   0       38.71       42.07      6.26 o 
   4  15   0       84.79       87.96      3.88 o 
   5  15   0        0.30        7.49      3.68 o 
   6  15   0        5.67       12.62      4.86 o 
   7  15   0        0.46        6.92      5.47 o 
   8  15   0        4.98        9.73      3.98 o 
   0  16   0      128.92      139.67      5.27 o 
   1  16   0        4.68        5.17      4.07 o 
   2  16   0      365.14      340.81      4.12 o 
   3  16   0        0.90       11.30      4.31 o 
   4  16   0       96.09      105.62      4.33 o 
   5  16   0       15.57       10.31      3.85 o 
   6  16   0       33.64       22.62      4.39 o 
   1  17   0      104.60       92.31      4.68 o 
   2  17   0        5.12        2.13      4.03 o 
   3  17   0      290.12      250.27      6.26 o 
 -18   1   1        1.13        3.57      5.60 o 
 -17   1   1       92.42      104.35      6.13 o 
 -16   1   1        0.46        7.27      5.43 o 
 -15   1   1       34.71       40.45      5.56 o 
 -14   1   1       71.60       72.81      5.11 o 
 -13   1   1      136.81      145.02      5.06 o 
 -12   1   1      702.78      683.07     11.42 o 
 -11   1   1       87.31       98.40      5.23 o 
 -10   1   1     3256.21     3423.73     44.93 o 
  -9   1   1       83.20      104.03      4.82 o 
  -8   1   1      824.86      716.34      8.73 o 
  -7   1   1      443.64      481.78      5.67 o 
  -5   1   1       19.32       17.46      5.32 o 
  -3   1   1       75.81       84.02      7.20 o 
  -1   1   1      109.75      105.11      6.75 o 
   0   1   1     2161.95     2337.61     31.44 o 
   1   1   1        3.98       13.35      7.26 o 
   3   1   1     1283.48     1217.61      9.12 o 
   4   1   1      598.95      623.52      7.09 o 
   5   1   1      674.36      657.83      6.15 o 
   6   1   1       98.35       96.19      4.88 o 
   7   1   1     4088.07     4038.81     25.74 o 
   8   1   1      393.85      409.67      5.30 o 
   9   1   1     1134.93     1125.90     15.65 o 
  10   1   1      135.12      123.70      5.16 o 
  11   1   1      414.61      410.13      5.67 o 
  12   1   1      122.69      120.86      5.23 o 
  13   1   1      270.05      266.04      8.28 o 
  14   1   1       32.66       28.57      4.89 o 
  15   1   1      184.77      176.11      5.31 o 
  16   1   1       53.19       62.86      5.11 o 
  17   1   1       84.09       85.14      5.52 o 
 -17   2   1        7.27       15.45      6.42 o 
 -16   2   1       58.71       67.81      6.53 o 
 -15   2   1        0.88        3.29      4.96 o 
 -14   2   1     1553.85     1465.90     16.37 o 
 -13   2   1       62.16       72.61      4.74 o 
 -12   2   1     1157.01     1202.81     24.10 o 
 -11   2   1       30.32       33.81      4.82 o 
 -10   2   1     2990.16     3011.40     43.57 o 
  -9   2   1       85.75       79.18      4.64 o 
  -8   2   1      824.04      714.36      9.14 o 
  -7   2   1      170.01      200.48      4.80 o 
  -6   2   1     6714.54     6464.06     40.42 o 
  -5   2   1     2307.04     2488.63      9.65 o 
  -4   2   1     2175.92     2259.29     17.94 o 
  -3   2   1     4097.01     4196.51     24.49 o 
  -2   2   1        1.11        2.39      6.51 o 
  -1   2   1     3080.24     3072.05     11.76 o 
   0   2   1       74.65       74.00      6.40 o 
   1   2   1     9644.67     9698.19     82.06 o 
   2   2   1     1126.01     1080.60     18.61 o 
   3   2   1    10588.20    10963.06     27.65 o 
   4   2   1      557.86      536.26      5.86 o 
   5   2   1     4104.92     4025.05     16.35 o 
   6   2   1     1467.87     1378.12      6.85 o 
   7   2   1    17014.15    17190.83     37.56 o 
   8   2   1      427.03      460.03      6.20 o 
   9   2   1     2747.64     2721.05     26.55 o 
  10   2   1        5.29        8.38      4.50 o 
  11   2   1      616.65      609.90     10.81 o 
  12   2   1      457.30      476.91      8.27 o 
  13   2   1      275.26      278.42      8.25 o 
  14   2   1      283.40      309.65      5.51 o 
  15   2   1       28.14       30.67      5.02 o 
  16   2   1       16.63       22.46      5.03 o 
  17   2   1        0.54       -0.20      5.89 o 
 -17   3   1       83.93       86.83      6.89 o 
 -16   3   1        0.93        7.14      5.55 o 
 -15   3   1      130.38      119.22      5.49 o 
 -14   3   1      306.56      292.06      7.33 o 
 -13   3   1       77.28       81.63      5.01 o 
 -12   3   1       99.38      119.60      6.25 o 
 -11   3   1       63.48       76.75      4.75 o 
 -10   3   1      596.84      626.05     10.18 o 
  -9   3   1       86.47       86.25      4.96 o 
  -8   3   1      420.44      367.36      5.28 o 
  -7   3   1      204.61      195.49      4.88 o 
  -6   3   1     1660.75     1375.09      8.31 o 
  -5   3   1      769.72      759.23      6.12 o 
  -4   3   1      879.86      782.13      6.79 o 
  -3   3   1        0.90        2.45      5.12 o 
  -1   3   1       92.91      125.97      6.80 o 
   1   3   1     1322.33     1286.24     12.49 o 
   2   3   1       24.86      336.17     81.33 o 
   3   3   1      818.09      773.64      8.42 o 
   4   3   1      903.04      932.05     10.69 o 
   5   3   1     2515.97     2428.81     21.60 o 
   6   3   1     2278.44     2301.04     19.39 o 
   7   3   1     2931.32     2913.55     32.71 o 
   8   3   1      350.41      390.92      5.14 o 
   9   3   1     2645.99     2593.77     40.30 o 
  10   3   1       33.01       33.87      4.44 o 
  11   3   1     2228.98     2328.05     29.73 o 
  12   3   1        6.38       13.92      4.57 o 
  13   3   1      543.53      562.22     10.35 o 
  14   3   1        5.18       16.75      5.61 o 
  15   3   1      709.17      705.90     12.81 o 
  16   3   1        0.01        6.57      6.36 o 
  17   3   1      128.87      112.40      6.87 o 
 -17   4   1        2.79        4.60      5.33 o 
 -16   4   1       25.41       25.40      4.61 o 
 -15   4   1        0.71        4.92      5.01 o 
 -14   4   1       17.90       20.90      5.32 o 
 -13   4   1       63.08       69.80      4.79 o 
 -12   4   1       40.78       46.09      4.65 o 
 -11   4   1        4.11       11.21      4.37 o 
 -10   4   1       31.14       31.05      4.26 o 
  -9   4   1       30.23       40.54      3.97 o 
  -8   4   1       15.07       21.80      3.92 o 
  -7   4   1      485.96      575.09      4.82 o 
  -6   4   1       14.28       22.23      4.58 o 
  -5   4   1       54.50       57.38      4.69 o 
  -4   4   1       52.22       56.16      4.56 o 
  -3   4   1      268.81      247.80      4.84 o 
  -2   4   1        1.52        5.96      4.48 o 
  -1   4   1     4478.57     4601.93     18.42 o 
   0   4   1     1088.12     1030.86      5.89 o 
   1   4   1     1009.61      892.99      5.59 o 
   2   4   1      578.33      544.30      4.94 o 
   3   4   1       16.20       11.64      4.86 o 
   4   4   1     1227.99     1172.83      8.74 o 
   5   4   1      444.33      431.25      4.85 o 
   6   4   1      139.94      142.38      4.90 o 
   7   4   1      591.66      603.47      8.14 o 
   8   4   1      131.57      128.48      5.07 o 
   9   4   1        9.36       10.17      5.01 o 
  10   4   1       25.80       29.93      4.87 o 
  11   4   1       60.93       73.54      5.00 o 
  12   4   1       15.53       17.63      4.98 o 
  13   4   1       46.78       47.81      5.06 o 
  14   4   1       85.25       82.65      5.15 o 
  15   4   1        0.69        2.68      5.30 o 
  16   4   1        1.76        5.94      6.45 o 
  17   4   1        0.88        3.42      6.74 o 
 -17   5   1      112.63      108.36      5.36 o 
 -16   5   1       16.73       15.60      4.59 o 
 -15   5   1      107.88      103.51      4.86 o 
 -14   5   1        1.29        2.98      4.57 o 
 -13   5   1       17.93       27.51      4.31 o 
 -12   5   1      252.43      254.71      4.98 o 
 -11   5   1      410.01      440.71      5.56 o 
 -10   5   1      644.53      634.40      7.68 o 
  -9   5   1       10.73       13.42      3.72 o 
  -8   5   1      626.38      628.44      5.73 o 
  -7   5   1        1.44        8.03      3.73 o 
  -6   5   1     3544.54     3350.29     13.12 o 
  -5   5   1        0.48        3.48      4.21 o 
  -4   5   1     3162.60     2994.84      8.19 o 
  -3   5   1        0.82        0.93      3.65 o 
  -2   5   1      401.19      337.58      4.04 o 
  -1   5   1      114.87      110.63      3.89 o 
   0   5   1      354.49      284.28      4.21 o 
   1   5   1        6.35        9.48      3.60 o 
   2   5   1     2188.75     2016.87     11.91 o 
   3   5   1      199.60      152.93      4.03 o 
   4   5   1     2252.74     2189.42     15.37 o 
   5   5   1      155.69      165.69      4.36 o 
   6   5   1      258.76      265.44      4.60 o 
   7   5   1     2642.52     2494.28     26.52 o 
   8   5   1      359.76      363.98      4.66 o 
   9   5   1      461.90      451.16      4.82 o 
  10   5   1       71.83       62.61      4.32 o 
  11   5   1     1520.13     1447.00     24.34 o 
  12   5   1       35.78       47.87      4.90 o 
  13   5   1      128.03      131.43      4.27 o 
  14   5   1       17.25       21.64      4.54 o 
  15   5   1      137.88      105.02      4.62 o 
  16   5   1        2.54        9.61      4.71 o 
 -16   6   1      119.07      113.41      4.99 o 
 -15   6   1       46.87       52.44      4.58 o 
 -14   6   1     1462.20     1413.45     17.11 o 
 -13   6   1      101.74      105.48      4.34 o 
 -12   6   1      743.48      777.10     12.16 o 
 -11   6   1      266.64      284.83      4.71 o 
 -10   6   1     1331.32     1372.93     11.02 o 
  -9   6   1      126.69      129.43      4.06 o 
  -8   6   1     3068.72     3010.76     19.59 o 
  -7   6   1      955.68      996.95      9.55 o 
  -6   6   1      892.47      852.09      7.42 o 
  -5   6   1      132.63      124.73      4.00 o 
  -4   6   1      563.21      513.58      4.20 o 
  -3   6   1      160.83      135.38      3.78 o 
  -2   6   1        0.23        2.22      3.67 o 
  -1   6   1     1667.60     1504.81      6.84 o 
   0   6   1       96.61      106.25     10.53 o 
   1   6   1     7107.20     6802.14     41.16 o 
   2   6   1      645.85      591.74      4.78 o 
   3   6   1     4562.45     4118.64     29.68 o 
   4   6   1      358.65      327.15      5.07 o 
   5   6   1     4600.93     4467.89     37.97 o 
   6   6   1     1009.87     1012.40      6.93 o 
   7   6   1     5018.12     4905.35     16.79 o 
   8   6   1      927.50      919.59     10.37 o 
   9   6   1      152.63      154.88      4.59 o 
  10   6   1       88.89       92.71      4.30 o 
  11   6   1      572.19      554.14      7.97 o 
  12   6   1      313.34      329.58      6.19 o 
  13   6   1       16.76       10.46      4.16 o 
  14   6   1       46.89       51.96      4.36 o 
  15   6   1        9.81       13.36      4.41 o 
  16   6   1       33.36       31.85      4.61 o 
 -16   7   1        1.26        3.99      4.76 o 
 -15   7   1       51.66       51.47      4.47 o 
 -14   7   1      135.58      133.23      4.38 o 
 -13   7   1      463.62      466.35      6.93 o 
 -12   7   1      690.11      695.37      8.62 o 
 -11   7   1      246.53      228.62      4.35 o 
 -10   7   1      513.30      535.90      5.02 o 
  -9   7   1       41.50       47.29      4.13 o 
  -8   7   1     3067.65     3089.40     15.55 o 
  -7   7   1      188.56      177.61      4.38 o 
  -6   7   1     4037.42     3939.09     16.04 o 
  -5   7   1      234.59      251.54      3.80 o 
  -4   7   1     2486.78     2277.48     24.42 o 
  -3   7   1      296.12      273.91      3.76 o 
  -2   7   1     6018.96     5646.23     25.64 o 
  -1   7   1       97.07      100.96      3.72 o 
   0   7   1     5194.87     4888.32     18.52 o 
   1   7   1      988.66      980.86      5.91 o 
   2   7   1     4981.74     4913.33     36.33 o 
   3   7   1      180.99      165.54      3.94 o 
   4   7   1       92.48      124.56      4.05 o 
   5   7   1     2146.60     2155.62     21.63 o 
   6   7   1     2447.03     2543.01     23.02 o 
   7   7   1     2324.98     2252.16      7.94 o 
   8   7   1       41.13       51.29      4.15 o 
   9   7   1        1.70        7.62      3.80 o 
  10   7   1       27.32       29.90      4.15 o 
  11   7   1     1426.01     1487.41     22.59 o 
  12   7   1        0.92        7.57      3.85 o 
  13   7   1      308.37      349.66      4.77 o 
  14   7   1       59.90       51.41      4.31 o 
  15   7   1       23.09       23.39      4.53 o 
  16   7   1        4.12       11.39      4.56 o 
 -16   8   1       23.01       29.07      4.70 o 
 -15   8   1       18.47       22.18      4.33 o 
 -14   8   1       41.98       45.08      4.21 o 
 -13   8   1      163.04      158.26      4.34 o 
 -12   8   1       57.02       64.39      4.10 o 
 -11   8   1      571.58      590.43      7.50 o 
 -10   8   1       89.51       78.31      3.82 o 
  -9   8   1       73.51       69.04      3.99 o 
  -8   8   1      629.57      640.07      9.63 o 
  -7   8   1      549.51      534.41      5.32 o 
  -6   8   1       14.30       11.28      3.83 o 
  -5   8   1       24.24       37.07      3.63 o 
  -4   8   1       50.73       44.14      3.47 o 
  -3   8   1       10.06        3.74      4.39 o 
  -2   8   1      611.51      595.07      4.20 o 
  -1   8   1      988.91      985.04      8.75 o 
   0   8   1      404.16      430.73      6.56 o 
   1   8   1      482.43      512.05      4.45 o 
   2   8   1       10.35       21.68      3.63 o 
   3   8   1      196.55      212.54      3.87 o 
   4   8   1      697.97      771.89      4.81 o 
   5   8   1      469.11      474.39      4.80 o 
   6   8   1       35.07       44.90      4.01 o 
   7   8   1      173.95      199.98      4.27 o 
   8   8   1      173.35      166.65      5.59 o 
   9   8   1        5.69        5.68      3.83 o 
  10   8   1      228.23      239.21      4.59 o 
  11   8   1        2.17        7.97      4.27 o 
  12   8   1      133.31      125.96      4.04 o 
  13   8   1      102.67      103.24      4.14 o 
  14   8   1        0.23        2.24      4.16 o 
  15   8   1       20.95       24.14      4.40 o 
 -15   9   1       45.93       44.51      4.25 o 
 -14   9   1       16.96       19.56      4.11 o 
 -13   9   1       67.38       61.85      4.17 o 
 -12   9   1       92.69      100.19      4.13 o 
 -11   9   1      239.58      250.75      5.06 o 
 -10   9   1     1098.82     1084.96     13.32 o 
  -9   9   1        2.86        5.04      3.85 o 
  -8   9   1      101.14      122.43      4.86 o 
  -7   9   1       41.86       45.91      4.27 o 
  -6   9   1      588.93      587.36      4.69 o 
  -5   9   1      527.14      552.68      3.99 o 
  -4   9   1     2470.47     2417.60     21.13 o 
  -3   9   1       65.29       65.36      4.55 o 
  -2   9   1       11.61       33.99      3.38 o 
  -1   9   1      173.42      170.81      4.51 o 
   0   9   1      936.54      907.04     10.70 o 
   1   9   1      229.45      224.99      4.19 o 
   2   9   1      177.72      173.04      3.97 o 
   3   9   1       29.63       30.05      3.76 o 
   4   9   1      640.83      678.69      9.89 o 
   5   9   1       33.14       38.12      4.18 o 
   6   9   1      103.02       95.84      4.26 o 
   7   9   1        3.78        9.61      3.93 o 
   8   9   1       60.41       68.78      4.01 o 
   9   9   1      577.38      580.94      4.85 o 
  10   9   1      213.81      234.60      4.46 o 
  11   9   1      254.30      236.01      4.53 o 
  12   9   1       34.64       37.91      4.04 o 
  13   9   1       14.56       19.23      3.79 o 
  14   9   1       53.29       64.19      4.42 o 
  15   9   1      194.79      147.13      4.66 o 
 -14  10   1      208.17      198.14      6.64 o 
 -13  10   1       42.76       51.41      3.90 o 
 -12  10   1      122.50      140.83      4.24 o 
 -11  10   1        6.98       17.30      3.91 o 
 -10  10   1     1608.56     1693.58     16.93 o 
  -9  10   1      604.12      625.40      8.15 o 
  -8  10   1      395.02      419.96      9.76 o 
  -7  10   1       29.06       32.36      5.12 o 
  -6  10   1      731.51      706.08      9.47 o 
  -5  10   1      640.55      670.59     11.75 o 
  -4  10   1      136.54      135.02      4.98 o 
  -3  10   1       55.95       52.76      3.50 o 
  -2  10   1        5.61       12.15      3.67 o 
  -1  10   1      843.22      803.88      5.09 o 
   0  10   1        4.39        7.98      3.40 o 
   1  10   1     1087.02     1024.43      4.83 o 
   2  10   1      506.12      489.16      7.60 o 
   3  10   1     2757.24     2701.68     27.01 o 
   4  10   1      179.42      187.80      5.02 o 
   5  10   1     1573.56     1599.17      6.49 o 
   6  10   1      236.09      252.13      4.82 o 
   7  10   1      840.74      822.14      7.31 o 
   8  10   1      206.90      237.34      4.12 o 
   9  10   1     1338.78     1427.36     12.09 o 
  10  10   1       85.38       87.14      3.91 o 
  11  10   1        2.46       10.56      3.97 o 
  12  10   1        2.11        9.59      4.28 o 
  13  10   1       88.79       84.08      4.11 o 
  14  10   1       55.99       43.35      4.06 o 
 -14  11   1       49.53       41.92      4.04 o 
 -13  11   1       32.23       30.70      3.95 o 
 -12  11   1      124.64      115.93      4.16 o 
 -11  11   1      187.46      170.85      4.62 o 
 -10  11   1      780.22      798.64     18.62 o 
  -9  11   1        0.39        2.95      4.18 o 
  -8  11   1      597.62      597.97      5.91 o 
  -7  11   1       18.14       12.46      4.48 o 
  -6  11   1      693.26      724.24      5.95 o 
  -5  11   1      113.09      125.26      6.85 o 
  -4  11   1     1746.27     1714.94     16.66 o 
  -3  11   1      102.29      110.26      3.76 o 
  -2  11   1     1373.56     1313.72     14.62 o 
  -1  11   1        6.95        7.88      3.69 o 
   0  11   1      627.69      591.74     10.88 o 
   1  11   1      271.99      273.61      3.60 o 
   2  11   1     1317.96     1285.89     12.12 o 
   3  11   1       99.76       96.89      3.82 o 
   4  11   1      328.90      318.40      6.66 o 
   5  11   1      355.08      357.52      5.69 o 
   6  11   1       33.82       39.54      4.08 o 
   7  11   1      296.05      300.03      4.41 o 
   8  11   1       33.36       33.87      3.67 o 
   9  11   1      164.26      171.08      4.21 o 
  10  11   1       11.05       16.48      3.89 o 
  11  11   1      102.70      111.77      4.17 o 
  12  11   1       69.68       62.70      4.23 o 
  13  11   1      110.43      106.87      4.09 o 
 -13  12   1        7.31        5.53      3.96 o 
 -12  12   1        0.29        4.79      3.88 o 
 -11  12   1        6.20       11.27      3.65 o 
 -10  12   1        4.58       12.42      4.39 o 
  -9  12   1        0.04        4.54      4.13 o 
  -8  12   1        0.28        7.64      5.42 o 
  -7  12   1       63.80       63.78      6.10 o 
  -6  12   1        5.15        8.20      3.87 o 
  -5  12   1       18.74       22.93      3.76 o 
  -4  12   1      174.84      180.21      3.84 o 
  -3  12   1       32.36       34.26      3.69 o 
  -2  12   1       82.70       80.73      3.84 o 
  -1  12   1       11.33       18.39      3.46 o 
   0  12   1      279.04      281.38      4.12 o 
   1  12   1        1.96        4.54      3.38 o 
   2  12   1      281.62      285.51      7.69 o 
   3  12   1       47.24       47.63      3.80 o 
   4  12   1       74.95       76.58      3.83 o 
   5  12   1        1.34        3.64      3.70 o 
   6  12   1       33.21       46.92      4.13 o 
   7  12   1       37.84       49.88      4.38 o 
   8  12   1        7.65        8.53      6.25 o 
   9  12   1       33.23       32.96      3.78 o 
  10  12   1        3.59        6.57      3.88 o 
  11  12   1        5.48        6.83      4.09 o 
  12  12   1       13.38       14.91      4.28 o 
 -12  13   1        0.90        5.01      4.34 o 
 -11  13   1        2.81        4.23      3.68 o 
 -10  13   1      106.25      100.47      4.04 o 
  -9  13   1        1.86       12.88      4.10 o 
  -8  13   1       17.16       23.40      4.52 o 
  -7  13   1        2.51        5.98      4.21 o 
  -6  13   1      283.60      287.88      5.56 o 
  -5  13   1       39.49       54.95      4.56 o 
  -4  13   1      231.25      212.31      5.28 o 
  -3  13   1       15.84       22.30      4.54 o 
  -2  13   1      338.39      341.54      4.60 o 
  -1  13   1       66.19       65.81      3.48 o 
   0  13   1       88.05      105.63      3.78 o 
   1  13   1       23.50       34.65      3.54 o 
   2  13   1       71.79       75.13      3.72 o 
   3  13   1        0.53        7.31      4.22 o 
   4  13   1       21.38       37.62      5.61 o 
   5  13   1        0.43        2.02      3.66 o 
   6  13   1        0.37        0.04      4.35 o 
   7  13   1        1.61       -3.46      5.69 o 
   8  13   1       44.57       44.65      4.52 o 
   9  13   1       53.36       56.81      4.19 o 
  10  13   1       30.63       32.46      4.10 o 
  11  13   1       40.19       34.07      3.97 o 
 -10  14   1       67.65       58.53      4.24 o 
  -9  14   1        4.87       12.34      4.39 o 
  -8  14   1       46.80       58.03      4.41 o 
  -7  14   1       32.97       33.28      4.08 o 
  -6  14   1       49.45       47.60      3.55 o 
  -5  14   1        9.57       15.85      3.75 o 
  -4  14   1       25.11       33.64      3.67 o 
  -3  14   1        5.09       18.93      5.70 o 
  -2  14   1       49.58       47.92      3.40 o 
  -1  14   1       97.62      107.68      4.06 o 
   0  14   1        1.68        5.40      3.96 o 
   1  14   1       36.61       37.44      3.60 o 
   2  14   1        2.66        7.21      3.38 o 
   3  14   1      323.09      313.90      6.69 o 
   4  14   1      101.14      113.26      6.05 o 
   5  14   1      332.37      324.45      4.13 o 
   6  14   1       92.62      103.83      4.42 o 
   7  14   1      206.87      189.01      4.17 o 
   8  14   1       69.27       82.87      6.12 o 
   9  14   1       70.26       71.44      3.98 o 
  10  14   1       10.62       17.49      4.09 o 
  -9  15   1       24.19       20.02      4.52 o 
  -8  15   1      115.87      101.04      4.70 o 
  -7  15   1        0.79        2.01      6.31 o 
  -6  15   1       26.51       29.44      3.83 o 
  -5  15   1        5.09        7.37      3.83 o 
  -4  15   1       13.67       19.40      3.67 o 
  -3  15   1        0.01       14.86      3.62 o 
  -2  15   1       88.13       84.82      4.57 o 
  -1  15   1       68.34       64.59      3.76 o 
   0  15   1      133.77      137.22      3.61 o 
   1  15   1        4.75       10.14      3.69 o 
   2  15   1       33.90       34.36      3.74 o 
   3  15   1      105.13      107.71      4.17 o 
   4  15   1      134.80      118.68      3.84 o 
   5  15   1      122.30      112.79      4.34 o 
   6  15   1       49.49       51.56      4.33 o 
   7  15   1      103.45      101.25      4.64 o 
   8  15   1       49.86       47.89      4.59 o 
  -6  16   1        0.02        9.21      3.93 o 
  -5  16   1        5.12       10.22      3.80 o 
  -4  16   1       68.85       64.35      3.83 o 
  -3  16   1       22.44       23.27      3.71 o 
  -2  16   1        0.14       13.98      3.57 o 
  -1  16   1       97.38       92.47      4.22 o 
   0  16   1       22.34       27.57      4.59 o 
   1  16   1       18.04       25.88      3.22 o 
   2  16   1       37.71       43.75      3.70 o 
   3  16   1        0.63       14.21      3.55 o 
   4  16   1        4.17        2.92      3.88 o 
   5  16   1       10.65       15.92      4.53 o 
   6  16   1        2.27       11.31      4.35 o 
  -3  17   1        1.81        7.32      3.83 o 
  -2  17   1        1.76        5.81      3.64 o 
  -1  17   1       41.74       40.42      6.50 o 
   0  17   1        1.80        6.41      3.81 o 
   1  17   1       39.89       42.32      5.30 o 
   2  17   1        1.96       -3.69      3.69 o 
 -18   0   2        0.95        2.20      7.77 o 
 -17   0   2       75.17       88.17      8.28 o 
 -16   0   2       68.27       60.12      7.58 o 
 -15   0   2      485.69      451.35      9.21 o 
 -14   0   2     1971.62     1909.79     28.76 o 
 -13   0   2       94.36       95.13      7.41 o 
 -12   0   2      515.81      645.02     12.31 o 
 -11   0   2      352.55      344.90     10.96 o 
 -10   0   2     4071.75     4329.16    110.74 o 
  -9   0   2      196.03      165.93      7.43 o 
  -8   0   2    11371.92    11859.34     38.09 o 
  -7   0   2     1219.61     1246.51     14.02 o 
  -5   0   2     3332.79     3222.59     13.91 o 
  -4   0   2     5962.33     6493.56     36.93 o 
  -3   0   2      617.99      609.92     15.05 o 
  -2   0   2     1474.31     1458.56     23.44 o 
  -1   0   2      369.07      373.16      9.70 o 
   1   0   2       19.58       25.89      8.19 o 
   3   0   2       71.37       62.57      8.36 o 
   5   0   2      766.76      665.77     11.00 o 
   6   0   2      125.21      162.76     10.81 o 
   7   0   2      465.58      346.04      8.56 o 
   8   0   2      708.01      815.85     12.11 o 
   9   0   2      126.16      125.89      7.49 o 
  10   0   2      204.73      161.30      7.09 o 
  11   0   2     2063.37     2094.88     26.61 o 
  12   0   2       56.50       69.66      7.22 o 
  13   0   2      211.80      210.59      7.50 o 
  14   0   2        3.57        4.90      7.11 o 
  15   0   2        4.21        3.29     10.95 o 
  16   0   2        0.77       10.71      7.06 o 
  17   0   2        6.45        9.55      7.31 o 
 -18   1   2      113.58       89.22      5.88 o 
 -17   1   2        7.54        9.35      5.67 o 
 -16   1   2      202.45      217.50      6.04 o 
 -15   1   2       59.18       56.01      5.15 o 
 -14   1   2     1425.00     1435.71     18.80 o 
 -13   1   2        6.64       13.89      5.01 o 
 -12   1   2      475.39      545.92     10.70 o 
 -11   1   2       29.61       24.72      5.08 o 
 -10   1   2      873.60      901.36     10.82 o 
  -9   1   2      191.39      192.25      4.80 o 
  -8   1   2      774.12      815.71      5.94 o 
  -7   1   2     5960.47     6417.34     49.23 o 
  -6   1   2      432.98      451.65      5.68 o 
  -5   1   2     7006.28     7005.47     36.17 o 
  -4   1   2        6.61        3.82      5.82 o 
  -2   1   2      235.69      273.37     37.09 o 
   0   1   2     1390.34     1335.44     10.09 o 
   1   1   2     4524.75     4683.45     29.77 o 
   2   1   2     1434.00     1364.44     11.55 o 
   3   1   2     8776.50     8624.96     17.78 o 
   4   1   2      432.79      415.24      5.33 o 
   5   1   2     3994.08     3717.42     23.68 o 
   6   1   2      336.43      289.01      5.34 o 
   7   1   2      360.78      275.18      4.93 o 
   8   1   2        1.49       10.60      4.79 o 
   9   1   2      725.61      725.21      9.47 o 
  10   1   2      594.29      623.33     13.89 o 
  11   1   2      247.92      227.83      5.28 o 
  12   1   2      625.55      665.78      5.76 o 
  13   1   2        3.93        3.07      4.78 o 
  14   1   2      576.25      580.89      8.30 o 
  15   1   2       24.73       23.09      4.82 o 
  16   1   2       28.52       50.07      4.92 o 
  17   1   2        1.19        6.29      5.44 o 
 -18   2   2        5.48        1.46      6.61 o 
 -17   2   2        7.85       13.61      6.54 o 
 -16   2   2        0.01        3.16      5.51 o 
 -15   2   2       22.22       20.50      4.92 o 
 -14   2   2        1.07        1.74      4.74 o 
 -13   2   2       18.41       19.46      4.87 o 
 -12   2   2      151.81      139.97      5.13 o 
 -11   2   2      240.14      241.91      4.98 o 
 -10   2   2      664.07      660.71      7.15 o 
  -9   2   2      353.91      355.85      5.60 o 
  -8   2   2     2532.80     2735.03     18.55 o 
  -7   2   2       22.65       33.84      4.72 o 
  -6   2   2     1416.75     1414.26      8.37 o 
  -5   2   2      896.42      912.78      6.79 o 
  -4   2   2     4826.24     4712.60     42.39 o 
  -3   2   2     1925.03     1859.28     15.53 o 
  -2   2   2     2061.98     2080.94     19.25 o 
  -1   2   2       11.76        8.52      6.23 o 
   0   2   2       96.09      143.16      6.23 o 
   1   2   2      228.85      262.59      6.96 o 
   2   2   2     1008.98     1041.24     13.48 o 
   3   2   2        2.07        7.36      4.86 o 
   4   2   2      297.67      294.53      5.85 o 
   5   2   2       42.21       36.94      4.21 o 
   6   2   2      129.81      139.17      4.88 o 
   7   2   2       35.91       49.49      4.78 o 
   8   2   2      208.74      232.58      4.86 o 
   9   2   2      503.24      482.89     11.96 o 
  10   2   2      399.21      383.51      7.67 o 
  11   2   2       69.96       72.11      4.86 o 
  12   2   2        1.52        1.47      4.87 o 
  13   2   2      476.12      451.91      8.63 o 
  14   2   2       18.14       13.68      7.17 o 
  15   2   2        8.39       11.01      4.71 o 
  16   2   2        6.99        9.77      8.77 o 
  17   2   2        6.00       10.44      5.39 o 
 -18   3   2       59.50       48.68      7.05 o 
 -17   3   2        6.82        7.64      5.81 o 
 -16   3   2       97.62      108.42      5.54 o 
 -15   3   2        0.13        2.33      5.19 o 
 -14   3   2      309.69      308.92      5.78 o 
 -13   3   2       16.89       14.03      4.77 o 
 -12   3   2      723.22      742.99     17.42 o 
 -11   3   2      227.51      203.10      5.13 o 
 -10   3   2     1251.88     1211.39     15.06 o 
  -9   3   2     1000.23     1007.82     14.80 o 
  -8   3   2     1074.96     1149.89      7.13 o 
  -7   3   2       34.93       14.98      4.25 o 
  -6   3   2       12.99       20.17      4.57 o 
  -5   3   2     4617.82     4498.32     27.99 o 
  -4   3   2      407.34      406.20      6.00 o 
  -2   3   2      392.06      344.48      6.28 o 
   0   3   2        9.37       19.91      6.13 o 
   2   3   2     1489.24     1429.04     17.50 o 
   3   3   2    10738.63    10647.47    112.83 o 
   4   3   2        3.48        4.10      4.43 o 
   5   3   2     5593.50     5322.01     39.58 o 
   6   3   2     1102.91     1136.77     14.12 o 
   7   3   2     4659.81     4750.82     15.48 o 
   8   3   2     1117.79     1108.35      8.71 o 
   9   3   2        4.96        8.48      4.76 o 
  10   3   2      110.88      130.10      4.52 o 
  11   3   2      623.75      623.68      9.61 o 
  12   3   2       29.05       41.87      4.51 o 
  13   3   2      131.85      139.50      4.74 o 
  14   3   2      271.49      260.11      6.43 o 
  15   3   2        5.86       11.50      5.56 o 
  16   3   2      228.23      228.83      6.29 o 
  17   3   2       19.73       18.52      5.96 o 
 -17   4   2       31.75       32.06      5.14 o 
 -16   4   2        1.40        2.08      4.63 o 
 -15   4   2        8.99       16.07      4.60 o 
 -14   4   2        1.57       15.98      4.62 o 
 -13   4   2      114.50      106.93      4.27 o 
 -12   4   2     1183.35     1184.63     19.26 o 
 -11   4   2      112.17      120.65      4.55 o 
 -10   4   2     1112.36     1156.71     11.92 o 
  -9   4   2      137.05      142.92      4.45 o 
  -8   4   2     1606.76     1651.20      6.27 o 
  -7   4   2      207.10      195.82      4.33 o 
  -6   4   2     1657.06     1604.06      9.98 o 
  -5   4   2     1229.87     1166.94     15.02 o 
  -4   4   2      884.81      963.79      8.37 o 
  -3   4   2       31.09       26.65      4.14 o 
  -2   4   2      512.52      472.31      5.50 o 
  -1   4   2       37.24       36.62      4.89 o 
   0   4   2     6425.69     6669.65     59.55 o 
   1   4   2        1.04        4.10      4.36 o 
   2   4   2        4.98        4.59      4.40 o 
   3   4   2     1165.87     1070.14     13.82 o 
   4   4   2       58.09       57.03      4.02 o 
   5   4   2     6622.63     6503.50     42.73 o 
   6   4   2     1749.02     1842.11     18.88 o 
   7   4   2     7724.02     7477.93     60.22 o 
   8   4   2       76.64       93.53      4.99 o 
   9   4   2      734.51      735.15      9.00 o 
  10   4   2      528.13      532.79      6.62 o 
  11   4   2     1817.16     1820.65     38.24 o 
  12   4   2        2.91        7.44      4.72 o 
  13   4   2      245.54      229.91     10.90 o 
  14   4   2       27.11       38.86      5.49 o 
  15   4   2      127.85      115.39      8.57 o 
  16   4   2       10.93       21.67      5.64 o 
 -17   5   2        6.21        9.44      5.14 o 
 -16   5   2      124.06      124.97      4.84 o 
 -15   5   2        1.20        3.59      4.68 o 
 -14   5   2      303.30      335.97      6.36 o 
 -13   5   2      346.92      335.44      4.57 o 
 -12   5   2     2112.28     2189.20     32.26 o 
 -11   5   2      506.63      516.87      5.45 o 
 -10   5   2      306.17      326.00      4.33 o 
  -9   5   2     1080.98     1156.43      5.70 o 
  -8   5   2      698.18      711.90      6.45 o 
  -7   5   2     3518.65     3521.92     24.60 o 
  -6   5   2      359.95      348.70      5.18 o 
  -5   5   2     2866.86     2695.18     15.61 o 
  -4   5   2      115.88      133.75      4.35 o 
  -3   5   2      442.90      358.87      4.72 o 
  -2   5   2       31.28       19.56      4.06 o 
  -1   5   2     4446.90     3929.32     31.27 o 
   0   5   2      118.79       88.91      4.02 o 
   1   5   2     9775.62     9280.60     63.63 o 
   2   5   2     2124.86     1973.94     13.44 o 
   3   5   2     4835.89     4295.31     21.87 o 
   4   5   2      190.00      172.24      4.40 o 
   5   5   2     2239.90     2089.67     31.03 o 
   6   5   2      387.83      397.66      4.72 o 
   7   5   2     4149.07     4102.29     20.76 o 
   8   5   2     2216.00     2125.92     15.70 o 
   9   5   2      571.25      561.02      6.51 o 
  10   5   2       78.74       87.27      5.12 o 
  11   5   2       46.31       60.37      4.80 o 
  12   5   2      180.75      207.23      5.00 o 
  13   5   2        2.11        5.12      4.64 o 
  14   5   2      588.10      589.32      7.92 o 
  15   5   2        4.05       14.11      5.05 o 
  16   5   2        8.49       10.09      5.11 o 
 -17   6   2        1.52        2.70      4.81 o 
 -16   6   2        5.06        7.09      4.49 o 
 -15   6   2        1.08        7.52      4.40 o 
 -14   6   2       29.66       28.81      4.40 o 
 -13   6   2       34.57       30.24      4.14 o 
 -12   6   2      770.22      824.01     10.49 o 
 -11   6   2      109.15      130.15      4.14 o 
 -10   6   2       91.72       93.48      4.01 o 
  -9   6   2       83.14       87.51      3.84 o 
  -8   6   2      327.27      352.38      4.05 o 
  -7   6   2        2.31        3.68      4.27 o 
  -6   6   2     3006.43     3145.39     29.34 o 
  -5   6   2      674.18      660.87      8.16 o 
  -4   6   2     3322.97     3286.99     23.82 o 
  -3   6   2        2.70        5.86      4.03 o 
  -2   6   2        0.12        4.75      3.94 o 
  -1   6   2        0.65        1.97      3.56 o 
   0   6   2       18.05       29.51      3.79 o 
   1   6   2       44.13       52.90      3.65 o 
   2   6   2      183.56      215.77      4.44 o 
   3   6   2        3.18        5.28      3.97 o 
   4   6   2      590.12      601.07      8.59 o 
   5   6   2      223.11      257.51      4.29 o 
   6   6   2      321.38      362.79      4.44 o 
   7   6   2       69.16       78.09      4.19 o 
   8   6   2      155.61      157.99      4.14 o 
   9   6   2        6.68       12.57      4.27 o 
  10   6   2      227.75      222.57      4.69 o 
  11   6   2      988.33      973.14     15.28 o 
  12   6   2       85.44       75.83      4.02 o 
  13   6   2        2.43       11.18      4.13 o 
  14   6   2       11.76       10.31      4.29 o 
  15   6   2        0.13        4.99      4.46 o 
  16   6   2        2.86        4.90      4.65 o 
 -16   7   2      164.95      143.62      5.03 o 
 -15   7   2       18.00       20.74      4.28 o 
 -14   7   2       65.38       64.92      4.37 o 
 -13   7   2      138.63      159.23      4.36 o 
 -12   7   2       28.30       29.33      3.79 o 
 -11   7   2      340.19      357.04      4.24 o 
 -10   7   2       95.64      109.01      3.88 o 
  -9   7   2      460.65      473.37      5.67 o 
  -8   7   2       29.73       36.95      4.03 o 
  -7   7   2      217.98      212.95      4.19 o 
  -6   7   2      104.45      119.24      6.08 o 
  -5   7   2      724.23      709.30      5.20 o 
  -4   7   2      489.66      475.00      5.82 o 
  -3   7   2     4669.76     4505.44     27.38 o 
  -2   7   2      211.61      203.45      3.89 o 
  -1   7   2     2021.10     1912.85     11.27 o 
   0   7   2      496.15      515.75      4.16 o 
   1   7   2     2323.48     2082.53     15.46 o 
   2   7   2       26.69       22.33      3.42 o 
   3   7   2      218.18      183.54      3.60 o 
   4   7   2       87.97       82.18      4.31 o 
   5   7   2      633.71      610.09      9.94 o 
   6   7   2       43.19       53.70      4.01 o 
   7   7   2       21.85       24.78      3.71 o 
   8   7   2       47.27       46.38      4.03 o 
   9   7   2       37.21       37.73      4.00 o 
  10   7   2     1781.81     1713.09     30.18 o 
  11   7   2        7.30       15.10      4.03 o 
  12   7   2       95.04       93.21      4.18 o 
  13   7   2        1.55        2.52      4.15 o 
  14   7   2      126.23      120.23      4.84 o 
  15   7   2        5.00       -2.34      4.25 o 
 -16   8   2       49.28       42.93      4.84 o 
 -15   8   2       23.98       15.33      4.31 o 
 -14   8   2       18.02       19.53      4.14 o 
 -13   8   2        0.84        3.40      4.10 o 
 -12   8   2       12.00       18.07      4.15 o 
 -11   8   2      225.09      244.67      4.30 o 
 -10   8   2      378.16      393.25      4.14 o 
  -9   8   2        2.22        2.46      5.05 o 
  -8   8   2     1340.09     1370.36     10.11 o 
  -7   8   2      807.17      821.10      8.61 o 
  -6   8   2     1262.51     1163.83      8.42 o 
  -5   8   2      254.38      262.36      4.40 o 
  -4   8   2     1703.48     1618.78     15.28 o 
  -3   8   2        8.58       15.12      3.22 o 
  -2   8   2     3189.91     3094.39     13.01 o 
  -1   8   2      101.38      102.21      3.49 o 
   0   8   2        3.44        6.50      3.33 o 
   1   8   2      316.08      295.63      3.50 o 
   2   8   2      382.67      417.73      5.14 o 
   3   8   2       44.61       33.67      3.66 o 
   4   8   2      102.01      130.42      5.03 o 
   5   8   2     1632.40     1677.91     14.48 o 
   6   8   2       30.45       41.51      5.11 o 
   7   8   2     1105.56     1093.31     10.71 o 
   8   8   2        4.30       14.39      3.96 o 
   9   8   2      735.50      751.64      9.87 o 
  10   8   2      244.52      258.86      4.46 o 
  11   8   2     1106.14     1123.50      8.32 o 
  12   8   2       50.30       48.45      4.17 o 
  13   8   2      358.29      363.85     10.77 o 
  14   8   2        1.71        3.78      4.29 o 
  15   8   2      129.63      107.06      4.66 o 
 -15   9   2        2.49        4.89      4.23 o 
 -14   9   2      289.29      284.30      6.83 o 
 -13   9   2       53.76       54.11      4.12 o 
 -12   9   2      534.42      552.00      7.28 o 
 -11   9   2        1.96        7.41      3.67 o 
 -10   9   2       16.00       24.11      3.72 o 
  -9   9   2        4.59       -0.50      4.18 o 
  -8   9   2      876.14      859.11     10.67 o 
  -7   9   2     2164.30     2139.07     27.09 o 
  -6   9   2      210.22      200.98      3.88 o 
  -5   9   2     1396.98     1332.38      9.86 o 
  -4   9   2       26.79       31.05      3.67 o 
  -3   9   2     4989.11     4874.45     36.33 o 
  -2   9   2       50.99       50.94      4.29 o 
  -1   9   2     4780.81     4502.87     34.81 o 
   0   9   2      476.10      466.99      4.25 o 
   1   9   2     3239.30     3122.87     18.92 o 
   2   9   2       20.06       13.51      3.73 o 
   3   9   2     1633.02     1512.75     15.14 o 
   4   9   2      384.93      382.66      4.34 o 
   5   9   2      579.21      573.49     12.48 o 
   6   9   2       30.81       47.58      4.18 o 
   7   9   2     1388.28     1382.28      7.97 o 
   8   9   2      361.27      360.93      4.20 o 
   9   9   2      544.96      556.60      8.45 o 
  10   9   2      490.85      485.69     10.97 o 
  11   9   2       77.86       73.89      3.87 o 
  12   9   2      275.28      275.57      7.15 o 
  13   9   2       42.67       31.95      3.97 o 
  14   9   2      340.03      318.23      7.90 o 
 -14  10   2        7.53        8.22      4.04 o 
 -13  10   2        5.07        6.28      4.51 o 
 -12  10   2       18.14       24.80      3.92 o 
 -11  10   2        9.90       20.81      3.88 o 
 -10  10   2      220.90      223.77      4.67 o 
  -9  10   2      549.26      589.55      6.48 o 
  -8  10   2       16.50       24.30      3.81 o 
  -7  10   2        0.89        1.95      3.84 o 
  -6  10   2      454.46      458.99      7.89 o 
  -5  10   2       65.04       65.42      3.71 o 
  -4  10   2       85.25       95.70      3.94 o 
  -3  10   2      501.28      492.63      5.09 o 
  -2  10   2      239.84      239.07      6.44 o 
  -1  10   2      206.82      186.58      4.40 o 
   0  10   2      179.39      181.80      4.30 o 
   1  10   2       31.47       43.89      6.63 o 
   2  10   2       15.93       22.87      3.73 o 
   3  10   2       61.96       57.32      3.83 o 
   4  10   2      323.62      317.73      5.58 o 
   5  10   2       63.87       67.34      4.09 o 
   6  10   2        9.07       14.76      4.38 o 
   7  10   2        7.19       16.13      3.79 o 
   8  10   2        2.01       12.16      3.84 o 
   9  10   2        7.95        7.37      3.82 o 
  10  10   2      202.74      199.51      4.21 o 
  11  10   2        5.73        8.70      4.05 o 
  12  10   2       30.97       43.78      4.16 o 
  13  10   2      120.28      108.86      4.17 o 
  14  10   2       25.82       28.86      4.37 o 
 -14  11   2       45.99       53.71      4.63 o 
 -13  11   2        0.41       10.57      3.95 o 
 -12  11   2      112.26      108.05      3.98 o 
 -11  11   2      275.83      260.91      5.25 o 
 -10  11   2      219.04      202.31      4.18 o 
  -9  11   2      124.34      141.99      4.34 o 
  -8  11   2       32.26       45.25      4.09 o 
  -7  11   2       72.12       79.36      3.82 o 
  -6  11   2        0.21        2.78      3.49 o 
  -5  11   2      199.16      206.31      4.33 o 
  -4  11   2        4.48       16.43      3.53 o 
  -3  11   2     1030.79     1044.37     14.15 o 
  -2  11   2      551.41      531.47      6.86 o 
  -1  11   2       43.85       41.61      3.88 o 
   0  11   2       51.81       47.50      3.55 o 
   1  11   2      537.90      512.47      7.05 o 
   2  11   2       86.12       95.38      4.20 o 
   3  11   2      739.55      751.61      7.56 o 
   4  11   2       67.47       75.37      3.73 o 
   5  11   2      423.54      423.77      5.89 o 
   6  11   2       22.46       24.34      4.29 o 
   7  11   2        1.70        9.01      4.27 o 
   8  11   2       26.92       31.79      3.90 o 
   9  11   2        7.45        5.15      3.73 o 
  10  11   2        2.08        6.82      4.00 o 
  11  11   2        7.40        5.03      4.18 o 
  12  11   2        3.62        8.59      3.87 o 
  13  11   2       50.63       44.83      3.95 o 
 -13  12   2       23.70       26.88      4.06 o 
 -12  12   2       73.75       76.46      3.92 o 
 -11  12   2      108.39      115.24      4.56 o 
 -10  12   2      670.10      676.67      9.74 o 
  -9  12   2      211.94      221.12      6.85 o 
  -8  12   2      970.69      965.53     16.27 o 
  -7  12   2      105.38      117.85      4.36 o 
  -6  12   2      413.14      403.69      4.18 o 
  -5  12   2       11.43       12.60      4.38 o 
  -4  12   2      272.34      259.23      8.03 o 
  -3  12   2      168.01      167.33      3.74 o 
  -2  12   2       18.77       21.36      3.53 o 
  -1  12   2        0.34        8.87      4.79 o 
   0  12   2       12.04       14.55      3.30 o 
   1  12   2        5.84        3.99      4.15 o 
   2  12   2       30.21       27.23      3.85 o 
   3  12   2       48.33       48.86      6.44 o 
   4  12   2      130.78      126.93      3.89 o 
   5  12   2      573.83      592.26      5.95 o 
   6  12   2       17.61       16.90      4.37 o 
   7  12   2      158.40      162.90      5.26 o 
   8  12   2        0.26        3.81      3.70 o 
   9  12   2      215.89      226.01      5.34 o 
  10  12   2       29.42       38.94      4.09 o 
  11  12   2       71.58       70.24      4.55 o 
  12  12   2       49.53       36.71      4.17 o 
 -12  13   2       66.49       67.76      3.95 o 
 -11  13   2       34.75       38.49      3.91 o 
 -10  13   2      135.39      114.49      4.83 o 
  -9  13   2      327.53      317.49      5.85 o 
  -8  13   2       89.77       85.21      4.10 o 
  -7  13   2      116.69      120.29      4.49 o 
  -6  13   2        8.71       10.89      4.47 o 
  -5  13   2      340.93      338.05      7.46 o 
  -4  13   2       23.55       23.68      3.45 o 
  -3  13   2      131.42      128.51      3.68 o 
  -2  13   2        3.74        7.89      3.28 o 
  -1  13   2      257.86      239.42      3.78 o 
   0  13   2       22.65       28.70      4.04 o 
   1  13   2      583.09      604.53      5.13 o 
   2  13   2       75.26       78.54      3.81 o 
   3  13   2      558.01      565.08      9.98 o 
   4  13   2       92.12       82.04      3.59 o 
   5  13   2      378.63      394.27     11.73 o 
   6  13   2      178.14      181.14      4.42 o 
   7  13   2      270.53      260.99      4.44 o 
   8  13   2      265.67      261.31      5.81 o 
   9  13   2      179.43      167.79      4.26 o 
  10  13   2       94.59       88.50      4.10 o 
  11  13   2        0.12        6.34      3.93 o 
 -10  14   2        7.87       10.42      3.84 o 
  -9  14   2        5.23        8.78      5.20 o 
  -8  14   2        2.99        3.15      4.39 o 
  -7  14   2       49.91       55.49      7.21 o 
  -6  14   2       20.74       27.07      3.50 o 
  -5  14   2       57.13       60.70      3.65 o 
  -4  14   2      140.25      156.85      4.58 o 
  -3  14   2       44.37       38.75      3.64 o 
  -2  14   2        0.31        6.64      3.46 o 
  -1  14   2      212.41      225.31      6.80 o 
   0  14   2        4.22        6.39      3.97 o 
   1  14   2       46.60       48.35      3.78 o 
   2  14   2       37.71       38.02      3.64 o 
   3  14   2        5.46       11.30      3.49 o 
   4  14   2       32.76       31.57      3.83 o 
   5  14   2       71.49       81.94      4.10 o 
   6  14   2       29.33       42.40      5.86 o 
   7  14   2        9.81       15.27      3.90 o 
   8  14   2        6.04        8.23      4.42 o 
   9  14   2        2.12       11.24      3.97 o 
  -9  15   2        0.73        6.41      4.39 o 
  -8  15   2        4.34        7.01      4.64 o 
  -7  15   2       15.48       21.16      4.70 o 
  -6  15   2        0.03       12.29      3.69 o 
  -5  15   2       31.25       37.69      3.71 o 
  -4  15   2        0.39        4.65      3.92 o 
  -3  15   2      268.93      256.64      8.19 o 
  -2  15   2       13.62       22.59      3.68 o 
  -1  15   2       42.61       65.05      3.72 o 
   0  15   2        6.45       10.21      3.75 o 
   1  15   2      122.17      112.37      3.71 o 
   2  15   2       23.70       26.35      3.66 o 
   3  15   2       59.32       62.26      3.77 o 
   4  15   2        3.76       -2.40      3.58 o 
   5  15   2       19.42       25.55      4.07 o 
   6  15   2        8.92       14.21      4.63 o 
   7  15   2        2.20        6.38      5.65 o 
   8  15   2        3.32        8.84      3.75 o 
  -7  16   2       16.44       22.22      4.25 o 
  -6  16   2       45.37       48.90      3.62 o 
  -5  16   2       65.32       66.37      3.86 o 
  -4  16   2      172.37      155.16      4.57 o 
  -3  16   2        4.41       -3.95      3.95 o 
  -2  16   2      104.39       95.81      5.00 o 
  -1  16   2        3.16        6.29      3.66 o 
   0  16   2       13.80       19.69      4.35 o 
   1  16   2        0.14       10.53      3.55 o 
   2  16   2       77.50       76.56      3.66 o 
   3  16   2       57.55       52.87      3.78 o 
   4  16   2        1.21        6.68      5.20 o 
   5  16   2       30.50       40.45      4.28 o 
   6  16   2       48.25       51.58      4.43 o 
  -3  17   2      254.82      211.20      4.50 o 
  -2  17   2       27.32       28.48      3.92 o 
  -1  17   2       64.66       58.98      4.15 o 
   0  17   2        4.52        6.27      3.66 o 
   1  17   2      132.14      118.17      4.03 o 
   2  17   2        9.23        4.65      3.96 o 
 -18   1   3       24.46       10.76      7.40 o 
 -17   1   3       73.74       55.29      5.73 o 
 -16   1   3      106.67       93.33      5.45 o 
 -15   1   3      190.92      176.97      5.41 o 
 -14   1   3      318.44      325.83      7.62 o 
 -13   1   3      858.36      813.05      7.65 o 
 -12   1   3      429.90      484.68      7.82 o 
 -11   1   3      475.64      479.29      8.25 o 
 -10   1   3     1406.22     1506.54     14.38 o 
  -9   1   3     3189.84     3219.74     31.62 o 
  -8   1   3      350.22      458.45      4.93 o 
  -7   1   3     1004.12     1033.13      7.76 o 
  -5   1   3      568.74      526.62      5.97 o 
  -4   1   3      140.07      181.42      6.08 o 
  -3   1   3      314.98      341.15      6.97 o 
  -2   1   3    10302.16    10817.99    106.03 o 
  -1   1   3      742.59      728.85      7.31 o 
   0   1   3    13685.94    11862.04   1936.76 o 
   1   1   3      972.15      956.31      8.30 o 
   2   1   3     3781.09     4120.34     33.66 o 
   3   1   3      719.30      729.96      6.89 o 
   4   1   3      494.18      464.30      4.95 o 
   5   1   3      687.01      683.95      7.50 o 
   6   1   3      268.89      250.79      7.17 o 
   7   1   3      106.57      101.08      4.64 o 
   8   1   3       14.00       25.82      4.65 o 
   9   1   3        1.30        8.99      4.76 o 
  10   1   3     1044.66     1023.30     17.02 o 
  11   1   3       42.16       40.05      4.91 o 
  12   1   3        8.83       13.28      5.27 o 
  13   1   3      135.15      131.59      4.82 o 
  14   1   3       56.89       57.73      4.93 o 
  15   1   3      119.97      110.97      5.21 o 
  16   1   3        2.76       15.23      4.98 o 
 -18   2   3      112.87       92.70      6.94 o 
 -17   2   3        3.39        8.09      6.00 o 
 -16   2   3      189.62      196.24      6.10 o 
 -15   2   3      162.11      142.09      5.44 o 
 -14   2   3      671.46      665.23      8.07 o 
 -13   2   3      374.58      361.23      7.96 o 
 -12   2   3       97.28      128.35      4.93 o 
 -11   2   3      449.56      439.64      5.23 o 
 -10   2   3       58.84       66.69      4.67 o 
  -9   2   3     5790.29     5861.28     45.78 o 
  -8   2   3      722.30      732.04      5.97 o 
  -7   2   3     8071.90     7835.12     87.36 o 
  -6   2   3      170.32      182.28      5.32 o 
  -4   2   3     1912.35     1852.17     25.91 o 
  -2   2   3     4154.65     4129.28     61.62 o 
   0   2   3    12571.91    11812.30     40.01 o 
   2   2   3       94.05       79.98      5.46 o 
   3   2   3       73.75       65.74      4.25 o 
   4   2   3     2610.98     2418.39     27.64 o 
   5   2   3     2985.62     3025.35     31.10 o 
   6   2   3     4793.65     4695.48     33.12 o 
   7   2   3        7.04       17.59      5.10 o 
   8   2   3     1432.99     1352.44     24.02 o 
   9   2   3       42.68       52.88      4.58 o 
  10   2   3     1654.40     1734.98     22.45 o 
  11   2   3      459.12      448.82      7.83 o 
  12   2   3     2052.09     2031.04     20.52 o 
  13   2   3       53.42       56.56      4.89 o 
  14   2   3     1130.56     1142.48     20.17 o 
  15   2   3       69.29       68.78      4.99 o 
  16   2   3       41.20       36.54      5.00 o 
 -18   3   3        3.27        0.51      5.52 o 
 -17   3   3        4.84        9.13      5.15 o 
 -16   3   3       52.61       49.00      5.48 o 
 -15   3   3       29.84       29.36      4.87 o 
 -14   3   3      184.85      186.47      5.75 o 
 -13   3   3      202.18      189.06      5.49 o 
 -12   3   3       29.45       24.65      4.85 o 
 -11   3   3      191.73      200.00      5.14 o 
 -10   3   3       41.17       32.77      4.64 o 
  -9   3   3      539.21      527.59      5.25 o 
  -8   3   3      254.29      317.99      4.97 o 
  -7   3   3      506.09      466.94      5.06 o 
  -6   3   3     3829.74     4090.55     43.82 o 
  -5   3   3      173.68      148.70      4.79 o 
  -4   3   3      391.86      367.85      4.81 o 
  -3   3   3     1178.31     1131.54     14.70 o 
  -2   3   3     6848.81     7112.19    136.31 o 
  -1   3   3     2199.93     2087.23     30.43 o 
   1   3   3     6989.90     6871.01     99.88 o 
   2   3   3      861.85      964.55      8.56 o 
   3   3   3      877.42      815.17      9.94 o 
   4   3   3     2660.92     2518.06     42.92 o 
   5   3   3     2970.31     2818.25     37.53 o 
   6   3   3     5825.23     5857.78     57.92 o 
   7   3   3      840.53      836.43     10.17 o 
   8   3   3     1342.08     1311.86      6.25 o 
   9   3   3     1091.21     1038.79     14.18 o 
  10   3   3      125.90      144.13      4.57 o 
  11   3   3       34.41       34.12      4.55 o 
  12   3   3      141.32      155.39      4.63 o 
  13   3   3      146.56      144.74      5.21 o 
  14   3   3       16.55       16.00      5.58 o 
  15   3   3       97.32       86.40      5.94 o 
  16   3   3        0.51        5.27      5.81 o 
 -17   4   3       16.51       15.30      4.99 o 
 -16   4   3       54.65       52.14      5.05 o 
 -15   4   3       20.27       16.74      4.66 o 
 -14   4   3       25.45       25.20      4.40 o 
 -13   4   3        2.39        6.69      4.49 o 
 -12   4   3        2.35       13.15      4.57 o 
 -11   4   3      335.06      331.42      5.08 o 
 -10   4   3       14.15       18.33      4.31 o 
  -9   4   3       69.42       82.62      4.38 o 
  -8   4   3        2.00        9.00      4.43 o 
  -7   4   3       34.19       35.75      4.09 o 
  -6   4   3        2.86       11.87      4.27 o 
  -5   4   3      745.43      741.39      5.83 o 
  -4   4   3      209.33      197.38      4.22 o 
  -3   4   3       96.60      103.58      4.28 o 
  -2   4   3      487.38      442.01      5.32 o 
  -1   4   3      599.30      566.18      7.45 o 
   0   4   3      146.47      165.49      4.73 o 
   1   4   3      219.65      249.26      6.67 o 
   2   4   3     2740.29     2605.33     28.10 o 
   3   4   3     2783.73     2793.15     31.16 o 
   4   4   3       78.33       66.25      3.89 o 
   5   4   3        2.02       22.30      7.67 o 
   6   4   3     1311.50     1385.69     22.87 o 
   7   4   3       31.95       42.49      4.77 o 
   8   4   3      876.12      821.89      7.31 o 
   9   4   3       54.38       54.83      5.32 o 
  10   4   3       72.82       53.50      5.22 o 
  11   4   3       71.09       57.76      4.93 o 
  12   4   3      104.28      110.13      5.11 o 
  13   4   3        0.80        8.06      5.08 o 
  14   4   3      155.08      159.66      5.34 o 
  15   4   3        4.12       14.76      5.43 o 
  16   4   3        2.45        3.83      5.89 o 
 -17   5   3       45.83       30.77      5.21 o 
 -16   5   3       47.53       46.98      4.96 o 
 -15   5   3       43.23       45.70      4.50 o 
 -14   5   3      105.40      113.22      4.44 o 
 -13   5   3      169.31      173.24      4.40 o 
 -12   5   3       24.97       28.99      4.41 o 
 -11   5   3      349.48      339.98      5.73 o 
 -10   5   3      101.97       99.67      4.41 o 
  -9   5   3      681.57      682.76      5.55 o 
  -8   5   3      199.30      227.86      4.45 o 
  -7   5   3       23.01       22.56      4.18 o 
  -6   5   3      159.36      228.68      5.13 o 
  -5   5   3      425.36      358.94      4.47 o 
  -4   5   3        1.52        3.62      4.05 o 
  -3   5   3       40.54       43.46      4.13 o 
  -2   5   3       72.08       81.52      4.42 o 
  -1   5   3       56.08       47.30      4.32 o 
   0   5   3     2540.10     2411.27     25.99 o 
   1   5   3     2662.35     2607.03     26.70 o 
   2   5   3       51.04       33.51      4.38 o 
   3   5   3       37.71       51.22      3.79 o 
   4   5   3     4403.55     4480.47     54.60 o 
   5   5   3     1586.83     1620.25     10.59 o 
   6   5   3       70.61      113.16     24.82 o 
   7   5   3      972.03      966.76     14.10 o 
   8   5   3      875.44      888.23     21.87 o 
   9   5   3      109.60      103.74      4.73 o 
  10   5   3       99.09       94.86      6.57 o 
  11   5   3      352.34      371.37      7.72 o 
  12   5   3      103.63       94.67      4.84 o 
  13   5   3        9.08       13.94      4.59 o 
  14   5   3        2.49        7.52      5.00 o 
  15   5   3       15.20       24.32      5.26 o 
  16   5   3        3.80        8.29      5.88 o 
 -17   6   3        3.47        6.09      4.90 o 
 -16   6   3      158.77      151.40      7.10 o 
 -15   6   3      226.54      194.03      4.78 o 
 -14   6   3      407.67      423.40      4.70 o 
 -13   6   3      820.95      841.91      7.77 o 
 -12   6   3        1.06        3.30      3.97 o 
 -11   6   3       25.54       34.89      4.35 o 
 -10   6   3       21.05       22.44      4.10 o 
  -9   6   3     3337.86     3368.02     16.57 o 
  -8   6   3       18.20       24.48      3.94 o 
  -7   6   3     2750.87     2756.40     27.08 o 
  -6   6   3      411.84      404.61      7.14 o 
  -5   6   3     1955.18     1542.24     18.56 o 
  -4   6   3      776.41      738.64     11.24 o 
  -3   6   3    18632.21    18506.00     35.66 o 
  -2   6   3      310.11      311.12      6.83 o 
  -1   6   3     1294.64     1047.26      9.34 o 
   0   6   3      700.73      697.31      6.03 o 
   1   6   3     7872.77     7721.85     92.53 o 
   2   6   3      118.31       95.81      3.82 o 
   3   6   3       83.68      108.75     26.25 o 
   4   6   3      527.56      472.76      6.10 o 
   5   6   3       39.07       39.72      3.81 o 
   6   6   3     2114.83     2031.50     16.09 o 
   7   6   3        5.72        6.43      3.81 o 
   8   6   3      451.00      456.69      9.28 o 
   9   6   3      447.61      440.35      8.13 o 
  10   6   3      840.98      783.47     16.31 o 
  11   6   3        0.49        3.01      4.37 o 
  12   6   3     1316.96     1333.58      7.79 o 
  13   6   3       93.70      102.63      4.43 o 
  14   6   3      273.43      290.61      4.60 o 
  15   6   3        0.15        4.41      4.29 o 
 -16   7   3        0.15        8.45      4.55 o 
 -15   7   3       74.09       74.91      4.39 o 
 -14   7   3      120.49      119.34      4.40 o 
 -13   7   3      423.78      440.43      5.42 o 
 -12   7   3      317.84      352.27      4.28 o 
 -11   7   3      310.87      319.68      5.42 o 
 -10   7   3       50.80       49.21      3.75 o 
  -9   7   3      187.82      197.82      4.30 o 
  -8   7   3      468.68      477.28      4.53 o 
  -7   7   3      408.96      385.77      6.44 o 
  -6   7   3      266.01      230.80      4.26 o 
  -5   7   3     2038.74     1968.62     19.27 o 
  -4   7   3      154.29      144.31      3.97 o 
  -3   7   3       29.95       45.62      4.74 o 
  -2   7   3       51.89       66.96      3.55 o 
  -1   7   3      211.77      194.00      7.31 o 
   0   7   3     1834.22     1805.00     16.57 o 
   1   7   3       61.14       71.13      3.91 o 
   2   7   3      133.88      152.45      3.66 o 
   3   7   3      107.32      133.14      3.93 o 
   4   7   3       18.39       36.35      4.03 o 
   5   7   3      256.27      263.00      8.03 o 
   6   7   3     1274.86     1330.73      7.95 o 
   7   7   3       55.99       65.29      3.97 o 
   8   7   3        0.78        0.64      4.08 o 
   9   7   3       81.71       81.06      3.85 o 
  10   7   3      244.54      272.07      4.77 o 
  11   7   3      368.89      339.13      4.75 o 
  12   7   3       49.00       67.22      4.47 o 
  13   7   3        7.66        5.86      3.98 o 
  14   7   3        1.25        6.62      4.34 o 
  15   7   3        7.72       14.99      4.46 o 
 -16   8   3        0.02        5.69      4.52 o 
 -15   8   3        0.56        4.66      4.25 o 
 -14   8   3       22.11       18.83      4.11 o 
 -13   8   3      206.56      211.94      4.08 o 
 -12   8   3       83.95       88.91      3.87 o 
 -11   8   3       78.86       92.80      3.91 o 
 -10   8   3       37.61       40.02      3.77 o 
  -9   8   3      441.42      461.59      9.70 o 
  -8   8   3       51.84       56.63      4.07 o 
  -7   8   3      465.31      448.73      6.44 o 
  -6   8   3        7.95       15.10      3.72 o 
  -5   8   3      170.88      176.31      3.87 o 
  -4   8   3       30.84       40.33      3.39 o 
  -3   8   3        0.27        3.71      3.58 o 
  -2   8   3       71.18       83.75      3.59 o 
  -1   8   3      491.43      497.66      5.50 o 
   0   8   3       58.06       52.39      3.28 o 
   1   8   3       97.66      100.99      6.53 o 
   2   8   3      893.84      896.91     13.06 o 
   3   8   3      106.35       97.35      4.69 o 
   4   8   3        0.41       -2.34      3.93 o 
   5   8   3       12.41       21.41      4.30 o 
   6   8   3      104.19      115.04      4.00 o 
   7   8   3       31.89       32.90      3.82 o 
   8   8   3        3.80       12.84      3.80 o 
   9   8   3        9.25       11.20      3.82 o 
  10   8   3        0.50       14.78      3.66 o 
  11   8   3        0.72       -0.43      3.66 o 
  12   8   3       10.47        8.16      4.18 o 
  13   8   3        7.08       13.97      4.06 o 
  14   8   3        0.23        5.69      4.06 o 
 -15   9   3       34.28       36.32      4.39 o 
 -14   9   3      105.26      100.97      4.28 o 
 -13   9   3      205.05      212.69      4.67 o 
 -12   9   3        3.00        5.07      3.74 o 
 -11   9   3      482.91      480.27      5.11 o 
 -10   9   3      236.84      231.07      3.96 o 
  -9   9   3      186.18      189.79      3.84 o 
  -8   9   3       95.58       98.25      3.89 o 
  -7   9   3      411.67      408.44      7.90 o 
  -6   9   3      137.12      144.53      5.27 o 
  -5   9   3      281.13      282.87      4.78 o 
  -4   9   3      686.51      676.47      5.48 o 
  -3   9   3       36.46       45.37      3.58 o 
  -2   9   3       40.82       35.08      3.65 o 
  -1   9   3      261.33      240.77      3.95 o 
   0   9   3     1420.91     1468.74     14.61 o 
   1   9   3      905.81      868.20      8.75 o 
   2   9   3      577.16      567.12      8.77 o 
   3   9   3      462.39      441.71      3.69 o 
   4   9   3      338.89      313.20      5.83 o 
   5   9   3      446.00      442.78      7.71 o 
   6   9   3      415.35      403.12      4.52 o 
   7   9   3      313.17      324.68      4.40 o 
   8   9   3      438.57      432.82      6.43 o 
   9   9   3       92.37      108.73      4.02 o 
  10   9   3        4.42        1.37      3.58 o 
  11   9   3       22.29       20.69      3.81 o 
  12   9   3       12.31       10.64      4.00 o 
  13   9   3       34.09       34.39      3.93 o 
  14   9   3        1.87        9.63      4.24 o 
 -15  10   3        3.30        9.40      4.41 o 
 -14  10   3       47.38       42.03      4.11 o 
 -13  10   3      170.50      160.53      5.21 o 
 -12  10   3       76.90       67.95      3.86 o 
 -11  10   3       22.34       34.45      3.77 o 
 -10  10   3      187.82      180.33      5.36 o 
  -9  10   3     1379.82     1432.89     17.75 o 
  -8  10   3       52.00       50.12      3.93 o 
  -7  10   3     1222.14     1193.24     12.48 o 
  -6  10   3       21.89       25.86      3.81 o 
  -5  10   3     3177.92     3118.09     36.70 o 
  -4  10   3      167.40      155.81      3.71 o 
  -3  10   3     2687.67     2528.80     23.16 o 
  -2  10   3      222.99      200.23      3.59 o 
  -1  10   3     3633.11     3548.00     22.68 o 
   0  10   3       52.74       60.61      3.40 o 
   1  10   3     1584.54     1513.16     10.71 o 
   2  10   3      278.88      296.18      6.13 o 
   3  10   3      859.17      866.63     13.27 o 
   4  10   3       49.95       49.64      4.41 o 
   5  10   3        0.99        5.61      4.28 o 
   6  10   3      175.38      171.97      4.19 o 
   7  10   3       25.13       29.38      3.72 o 
   8  10   3      228.37      234.19      5.17 o 
   9  10   3       12.54       24.18      3.67 o 
  10  10   3      161.16      148.67      4.09 o 
  11  10   3      118.52      122.31      4.18 o 
  12  10   3      166.08      147.11      5.20 o 
  13  10   3        1.08        6.47      4.40 o 
 -14  11   3        6.62        9.26      4.11 o 
 -13  11   3       55.49       57.00      4.03 o 
 -12  11   3      230.89      237.52      7.00 o 
 -11  11   3      381.98      399.50      4.20 o 
 -10  11   3       34.59       42.01      3.52 o 
  -9  11   3        4.20       15.70      3.65 o 
  -8  11   3       12.88       16.81      3.99 o 
  -7  11   3      301.78      309.26      3.95 o 
  -6  11   3      474.84      479.71      7.29 o 
  -5  11   3      382.51      384.04      5.49 o 
  -4  11   3      124.95      122.12      3.61 o 
  -3  11   3        0.09        1.36      3.41 o 
  -2  11   3        5.36        6.92      5.82 o 
  -1  11   3       52.71       60.44      3.50 o 
   0  11   3      255.19      260.20      6.02 o 
   1  11   3       69.26       68.83      3.32 o 
   2  11   3       40.06       33.56      3.58 o 
   3  11   3        0.63       -0.73      3.51 o 
   4  11   3       17.63       25.35      3.93 o 
   5  11   3       17.47       15.82      4.28 o 
   6  11   3       18.34       35.01      4.00 o 
   7  11   3       29.47       36.05      3.78 o 
   8  11   3       67.33       81.25      3.72 o 
   9  11   3      108.95      106.88      4.60 o 
  10  11   3       42.60       54.78      3.83 o 
  11  11   3        2.52        3.15      3.73 o 
  12  11   3        1.79        4.30      3.82 o 
 -13  12   3       24.33       21.23      4.05 o 
 -12  12   3      109.78      100.45      4.96 o 
 -11  12   3      113.80      105.61      4.17 o 
 -10  12   3        1.98        6.96      3.88 o 
  -9  12   3      100.03      102.74      3.63 o 
  -8  12   3        8.15        5.33      4.19 o 
  -7  12   3      209.62      202.29      4.30 o 
  -6  12   3      186.33      180.34      4.13 o 
  -5  12   3      111.58      115.29      4.61 o 
  -4  12   3       19.39       32.85      3.65 o 
  -3  12   3       16.33       15.70      3.36 o 
  -2  12   3        3.78        5.77      3.36 o 
  -1  12   3       90.70       89.35      3.36 o 
   0  12   3      229.74      231.05      8.94 o 
   1  12   3       80.11       83.77      3.71 o 
   2  12   3      169.96      161.77      3.65 o 
   3  12   3      157.65      160.26      4.06 o 
   4  12   3      133.51      142.14      4.27 o 
   5  12   3        4.71        5.86      4.27 o 
   6  12   3      172.81      185.24      6.55 o 
   7  12   3       65.29       67.09      3.78 o 
   8  12   3      117.83      137.18      4.07 o 
   9  12   3       39.84       35.95      4.07 o 
  10  12   3       21.32       33.64      3.85 o 
  11  12   3       20.97       20.92      3.71 o 
 -12  13   3       51.47       42.01      4.03 o 
 -11  13   3        4.59       11.66      3.95 o 
 -10  13   3       18.01       17.64      3.66 o 
  -9  13   3      158.91      152.11      4.64 o 
  -8  13   3      186.63      186.11      6.81 o 
  -7  13   3        4.22        2.03      3.76 o 
  -6  13   3        8.32       11.79      4.81 o 
  -5  13   3      109.41      109.51      4.58 o 
  -4  13   3       59.07       67.49      4.36 o 
  -3  13   3       23.75       32.91      3.57 o 
  -2  13   3      118.02      111.57      3.82 o 
  -1  13   3       60.51       77.29      3.65 o 
   0  13   3        0.43       -2.48      3.42 o 
   1  13   3       31.85       43.15      4.35 o 
   2  13   3       29.16       28.57      3.75 o 
   3  13   3      308.08      296.22      4.06 o 
   4  13   3       74.62       88.09     10.97 o 
   5  13   3       63.86       76.73      3.92 o 
   6  13   3       97.14       94.00      4.32 o 
   7  13   3       44.15       52.38      4.77 o 
   8  13   3        7.24       13.55      4.50 o 
   9  13   3       48.00       48.08      4.20 o 
  10  13   3      113.61      103.56      3.87 o 
 -10  14   3       14.72        9.51      3.59 o 
  -9  14   3      149.00      152.25      4.05 o 
  -8  14   3       24.76       26.74      4.83 o 
  -7  14   3      285.29      285.67      5.89 o 
  -6  14   3        1.61        2.14      3.61 o 
  -5  14   3      154.57      178.91      3.66 o 
  -4  14   3       11.51       14.45      3.50 o 
  -3  14   3     1189.58     1232.42     24.35 o 
  -2  14   3      370.64      358.61      5.59 o 
  -1  14   3      597.97      595.85     13.87 o 
   0  14   3       20.43       26.34      5.99 o 
   1  14   3      324.96      298.71      3.96 o 
   2  14   3       74.59       75.42      3.71 o 
   3  14   3      379.93      386.74      6.97 o 
   4  14   3      300.52      285.04      6.91 o 
   5  14   3      131.24      123.69      5.78 o 
   6  14   3       94.36       97.32      5.03 o 
   7  14   3        3.28        8.36      3.91 o 
   8  14   3      137.23      127.63      7.31 o 
   9  14   3        0.05        6.82      4.06 o 
  -9  15   3       15.88       20.97      3.83 o 
  -8  15   3       45.70       46.49      4.36 o 
  -7  15   3        5.28       11.64      3.77 o 
  -6  15   3       53.93       58.43      3.52 o 
  -5  15   3        2.66        6.20      3.73 o 
  -4  15   3      127.43      141.16      3.84 o 
  -3  15   3        0.32        9.61      3.65 o 
  -2  15   3      217.31      198.00      3.99 o 
  -1  15   3        6.34       13.70      3.63 o 
   0  15   3      247.59      246.69      3.70 o 
   1  15   3       19.17       24.73      3.68 o 
   2  15   3       76.24       77.17      3.54 o 
   3  15   3      119.11      131.80      5.38 o 
   4  15   3      240.62      215.76      5.89 o 
   5  15   3       55.05       48.19      4.44 o 
   6  15   3        7.38        4.37      4.17 o 
   7  15   3       28.70       29.10      4.34 o 
  -7  16   3       28.24       30.63      4.03 o 
  -6  16   3        9.29        7.27      4.32 o 
  -5  16   3       12.23       16.41      3.92 o 
  -4  16   3        0.58       -0.06      5.24 o 
  -3  16   3       38.94       42.67      3.77 o 
  -2  16   3       32.54       26.55      3.60 o 
  -1  16   3       13.32       13.75      3.62 o 
   0  16   3       33.64       37.00      3.72 o 
   1  16   3        0.10        7.78      4.27 o 
   2  16   3       42.36       34.87      3.94 o 
   3  16   3       27.13       24.88      3.94 o 
   4  16   3       31.37       32.11      4.24 o 
   5  16   3        0.12        3.51      3.97 o 
  -2  17   3        0.76        7.48      3.46 o 
  -1  17   3       11.29       12.67      3.78 o 
   0  17   3       26.04       23.56      3.65 o 
   1  17   3       74.83       63.66      3.80 o 
 -18   0   4       67.12       49.12      9.19 o 
 -17   0   4      473.10      453.75      9.82 o 
 -16   0   4        0.47        3.98      7.25 o 
 -15   0   4      904.13      890.28     19.61 o 
 -14   0   4     1204.10     1177.04     32.15 o 
 -13   0   4     1125.71     1156.84     19.76 o 
 -12   0   4        8.68        6.15      7.36 o 
 -11   0   4     1686.37     1777.38     18.82 o 
 -10   0   4      236.62      308.50      6.70 o 
  -9   0   4     1070.31     1031.88      8.20 o 
  -8   0   4      421.27      425.79      6.89 o 
  -7   0   4     1687.13     1777.35     12.81 o 
  -6   0   4      824.50      737.11      8.57 o 
  -5   0   4      143.41      149.31      6.80 o 
  -4   0   4      279.21      231.75      8.02 o 
  -3   0   4       59.44       51.97      7.13 o 
  -2   0   4       20.32       10.06      8.09 o 
  -1   0   4      271.36      246.35      8.05 o 
   0   0   4     3532.22     3528.00     15.90 o 
   1   0   4      150.83      136.65      7.11 o 
   2   0   4     6960.89     6538.81     61.27 o 
   3   0   4      112.81       79.08      6.09 o 
   4   0   4      234.32      150.23      5.56 o 
   5   0   4       20.89       34.60      5.44 o 
   6   0   4     8129.68     7720.10     54.92 o 
   7   0   4     1083.93     1077.44     20.53 o 
   8   0   4     5070.65     4904.56     32.27 o 
   9   0   4      813.26      846.06      8.47 o 
  10   0   4      197.63      213.00     13.60 o 
  11   0   4     1304.10     1357.45     36.61 o 
  12   0   4      383.43      387.75      8.04 o 
  13   0   4      161.36      177.68      7.36 o 
  14   0   4       17.31       18.37      6.60 o 
  15   0   4      198.41      180.21      8.05 o 
  16   0   4        0.70        6.95      7.20 o 
 -18   1   4       11.80        6.70      6.65 o 
 -17   1   4       41.90       41.78      5.89 o 
 -16   1   4       17.59       14.05      5.36 o 
 -15   1   4      107.19      100.21      5.41 o 
 -14   1   4      144.46      129.93      5.19 o 
 -13   1   4      108.58      123.00      4.96 o 
 -12   1   4      115.03      105.78      4.94 o 
 -11   1   4      678.50      692.32      8.47 o 
 -10   1   4       20.59       31.46      4.35 o 
  -9   1   4     1243.55     1342.08     10.65 o 
  -8   1   4      107.28      112.11      4.26 o 
  -7   1   4     6784.76     7247.64     36.76 o 
  -6   1   4       75.72       92.69      4.70 o 
  -5   1   4     1354.23     1434.90     10.07 o 
  -4   1   4       90.55       77.96      4.82 o 
  -3   1   4      173.35      172.81      5.25 o 
  -2   1   4      256.42      215.87      5.89 o 
  -1   1   4      386.20      382.96      9.67 o 
   0   1   4       23.32       20.04      4.91 o 
   1   1   4     3096.44     3201.33     13.02 o 
   2   1   4      520.10      516.41      5.83 o 
   3   1   4       88.22       85.32      3.92 o 
   4   1   4       35.08       61.85      6.66 o 
   5   1   4     1146.80     1112.79     13.63 o 
   6   1   4     3120.57     2992.90     38.18 o 
   7   1   4      414.69      406.17      4.86 o 
   8   1   4     4137.25     4020.59     61.06 o 
   9   1   4       22.52       19.23      5.43 o 
  10   1   4       57.74       81.45      8.49 o 
  11   1   4       25.92       31.93      4.78 o 
  12   1   4     1046.49     1027.71     27.61 o 
  13   1   4       87.51       81.43      4.79 o 
  14   1   4       51.64       49.83      4.98 o 
  15   1   4       18.51       22.42      5.09 o 
  16   1   4        2.37        4.81      4.99 o 
 -18   2   4       37.28       32.46      6.17 o 
 -17   2   4        8.63        4.75      5.74 o 
 -16   2   4       20.69       29.30      6.04 o 
 -15   2   4        1.01        5.89      5.72 o 
 -14   2   4      141.05      131.00      5.31 o 
 -13   2   4      223.68      219.90      5.43 o 
 -12   2   4      193.27      195.90      5.48 o 
 -11   2   4       18.05       25.33      5.14 o 
 -10   2   4        0.06       -1.02      5.01 o 
  -9   2   4        9.63       10.95      4.93 o 
  -8   2   4       11.85       17.62      4.15 o 
  -7   2   4      191.48      201.38      4.79 o 
  -6   2   4     1451.61     1494.82     21.33 o 
  -5   2   4       56.03       62.93      4.43 o 
  -4   2   4     2175.44     2242.61     25.85 o 
  -3   2   4       27.46       31.64      4.45 o 
  -2   2   4      498.86      574.74      5.47 o 
  -1   2   4      205.99      206.93      5.17 o 
   0   2   4      181.76      196.57     10.35 o 
   1   2   4     3431.27     3392.54     23.49 o 
   2   2   4     1095.16     1099.03     13.26 o 
   3   2   4       25.28       40.76      3.96 o 
   4   2   4        1.32        5.11      4.08 o 
   5   2   4      354.78      343.70      4.45 o 
   6   2   4       96.79       95.11      4.06 o 
   7   2   4       40.49       42.08      5.49 o 
   8   2   4       92.46       85.25      4.76 o 
   9   2   4     1017.15     1011.23     16.49 o 
  10   2   4      254.23      254.42      5.11 o 
  11   2   4       12.38       19.96      4.46 o 
  12   2   4       28.65       39.53      4.91 o 
  13   2   4        4.08        4.60      4.65 o 
  14   2   4        1.69       -0.38      4.73 o 
  15   2   4        0.93        8.19      4.93 o 
  16   2   4        0.07       -1.62      4.97 o 
 -18   3   4       41.66       33.26      5.65 o 
 -17   3   4        0.11        5.16      5.37 o 
 -16   3   4        2.78        6.70      4.76 o 
 -15   3   4       47.41       52.36      4.75 o 
 -14   3   4      405.63      380.26      5.32 o 
 -13   3   4     2110.44     2036.55     25.17 o 
 -12   3   4        2.61       11.32      4.77 o 
 -11   3   4      750.56      776.80      5.77 o 
 -10   3   4      114.16      106.25      4.78 o 
  -9   3   4     2220.44     2223.40     13.55 o 
  -8   3   4        3.66        4.60      4.58 o 
  -7   3   4     2364.84     2192.82     25.05 o 
  -6   3   4      227.96      222.09      5.11 o 
  -5   3   4     1821.27     1700.34     27.81 o 
  -4   3   4      155.81      157.24      4.61 o 
  -3   3   4     2473.86     2402.86     30.42 o 
  -2   3   4      510.16      509.82      5.81 o 
  -1   3   4     6237.29     6520.19     89.61 o 
   0   3   4     2443.17     2308.21     28.78 o 
   2   3   4     9747.83     9419.49    146.61 o 
   3   3   4       53.81       65.98      4.49 o 
   4   3   4      368.48      329.89      4.83 o 
   5   3   4     2222.83     2204.93     25.42 o 
   6   3   4     2926.19     3000.69     23.66 o 
   7   3   4       84.38      109.37      4.74 o 
   8   3   4     2063.70     1985.15     16.71 o 
   9   3   4      620.14      606.61      5.71 o 
  10   3   4      363.20      403.95      9.91 o 
  11   3   4        6.32       14.05      4.52 o 
  12   3   4      392.76      399.02      5.00 o 
  13   3   4       55.72       40.36      5.36 o 
  14   3   4      115.45      116.97      5.48 o 
  15   3   4       15.04       19.18      5.73 o 
  16   3   4       24.00       27.35     10.96 o 
 -18   4   4       34.01       29.60      5.69 o 
 -17   4   4      219.35      204.57      7.92 o 
 -16   4   4        2.11        5.43      4.87 o 
 -15   4   4      418.43      424.85      8.57 o 
 -14   4   4      263.04      247.81      5.14 o 
 -13   4   4     1685.13     1699.81     26.14 o 
 -12   4   4     1672.07     1627.19     25.47 o 
 -11   4   4      559.74      559.51      6.62 o 
 -10   4   4      157.55      195.13      5.10 o 
  -9   4   4      809.16      812.36      6.01 o 
  -8   4   4        8.28       24.37      4.44 o 
  -7   4   4      316.18      313.90      4.76 o 
  -6   4   4     4585.27     4385.82     30.84 o 
  -5   4   4      228.30      270.70     10.11 o 
  -4   4   4     2491.59     2270.65     24.34 o 
  -3   4   4     1346.91     1221.05     17.83 o 
  -2   4   4     9854.23     9490.67    105.55 o 
  -1   4   4     4044.16     3909.43     53.11 o 
   1   4   4    13086.45    14150.09     38.19 o 
   3   4   4     3214.90     3156.64     44.78 o 
   4   4   4     4980.71     4635.43     71.17 o 
   5   4   4     2710.62     2828.76     32.33 o 
   6   4   4     8966.03     9089.67     95.59 o 
   7   4   4     3738.97     3719.96     47.12 o 
   8   4   4      387.64      343.91      5.30 o 
   9   4   4      558.29      525.09      6.69 o 
  10   4   4      128.36      131.80      5.29 o 
  11   4   4      596.48      607.52     16.87 o 
  12   4   4       23.33       28.22      4.90 o 
  13   4   4      110.27      124.34      5.14 o 
  14   4   4       13.10       23.44      9.00 o 
  15   4   4      127.54      119.29      5.89 o 
  16   4   4       58.01       62.58      6.65 o 
 -17   5   4       22.84       26.74      5.08 o 
 -16   5   4        1.00        1.85      4.64 o 
 -15   5   4      180.26      187.13      4.70 o 
 -14   5   4      131.14      112.62      4.87 o 
 -13   5   4     1780.66     1795.11     13.17 o 
 -12   5   4        0.79        3.90      4.27 o 
 -11   5   4       83.17       97.92      4.72 o 
 -10   5   4        1.65        0.28      4.42 o 
  -9   5   4      610.36      627.00      5.20 o 
  -8   5   4      573.23      576.12      5.07 o 
  -7   5   4      333.88      273.50      4.35 o 
  -6   5   4        5.48       10.23      3.93 o 
  -5   5   4      441.69      349.09      5.02 o 
  -4   5   4      327.71      345.27      6.60 o 
  -3   5   4     1876.68     2078.88     29.13 o 
  -2   5   4     1572.91     1549.93     25.56 o 
  -1   5   4     3277.76     3401.09     42.75 o 
   0   5   4     2103.68     2162.97     29.29 o 
   1   5   4     4108.81     4655.71     67.30 o 
   2   5   4     6927.50     7177.17    113.94 o 
   3   5   4      965.34      992.36     15.08 o 
   4   5   4      440.42      347.62      4.73 o 
   5   5   4        2.91        4.44      3.50 o 
   6   5   4     3808.18     3823.42     60.21 o 
   7   5   4      135.01      143.81      4.89 o 
   8   5   4     1206.89     1219.49     22.68 o 
   9   5   4      434.92      448.46      7.43 o 
  10   5   4        1.48        1.64      5.13 o 
  11   5   4       45.52       41.37      5.09 o 
  12   5   4      335.03      347.48      5.16 o 
  13   5   4       13.73       26.43      4.76 o 
  14   5   4      292.61      266.24      7.28 o 
  15   5   4        0.25        6.47      9.09 o 
 -17   6   4       13.02       15.42      4.98 o 
 -16   6   4       10.29       16.12      4.60 o 
 -15   6   4       12.10       17.02      4.38 o 
 -14   6   4        6.30       11.37      4.15 o 
 -13   6   4      124.53      135.59      4.49 o 
 -12   6   4      584.23      587.89      5.00 o 
 -11   6   4      165.80      178.81      5.55 o 
 -10   6   4      184.38      195.94      4.42 o 
  -9   6   4       27.00       34.77      4.29 o 
  -8   6   4       36.86       27.40      3.97 o 
  -7   6   4      215.63      193.41      4.69 o 
  -6   6   4        6.68       12.94      3.90 o 
  -5   6   4        0.09        3.61      3.81 o 
  -4   6   4     1397.09     1639.83     22.44 o 
  -3   6   4     2014.03     2011.27     16.25 o 
  -2   6   4     1449.34     1507.79      6.86 o 
  -1   6   4      500.35      541.58      5.96 o 
   0   6   4     3480.74     3322.33     59.63 o 
   1   6   4      437.93      480.33      8.75 o 
   2   6   4       24.60       26.97      4.21 o 
   3   6   4      507.52      527.48      8.18 o 
   4   6   4       14.22       20.78      3.70 o 
   5   6   4      245.06      245.63      4.61 o 
   6   6   4       50.93       69.39      5.75 o 
   7   6   4       18.81       37.59      6.74 o 
   8   6   4       39.88       39.55      3.78 o 
   9   6   4      208.90      204.56      5.31 o 
  10   6   4       57.12       75.50      4.56 o 
  11   6   4        2.64        9.02      4.07 o 
  12   6   4        0.31       12.41      4.11 o 
  13   6   4       22.69       20.69      4.29 o 
  14   6   4       15.83       14.03      4.05 o 
  15   6   4       41.40       34.51      4.63 o 
 -16   7   4        3.17       10.22      4.47 o 
 -15   7   4       29.75       23.97      4.13 o 
 -14   7   4        0.88       13.99      3.92 o 
 -13   7   4       60.32       66.39      4.12 o 
 -12   7   4       11.67       16.86      4.18 o 
 -11   7   4        0.78        5.65      4.21 o 
 -10   7   4       15.36       24.91      4.16 o 
  -9   7   4     1237.36     1231.13     10.88 o 
  -8   7   4       24.24       34.68      4.68 o 
  -7   7   4     1020.83     1011.77     17.42 o 
  -6   7   4       16.36       18.98      3.66 o 
  -5   7   4     2409.60     2502.39     34.15 o 
  -4   7   4       90.96       73.67      4.01 o 
  -3   7   4       46.74       60.37      4.00 o 
  -2   7   4      238.24      229.70      3.90 o 
  -1   7   4      870.18      886.00     12.46 o 
   0   7   4       58.97       60.51      3.73 o 
   1   7   4       16.97       13.86      3.84 o 
   2   7   4      254.41      240.16      3.98 o 
   3   7   4       40.28       31.41      3.64 o 
   4   7   4      794.13      771.25     10.64 o 
   5   7   4       78.76       79.63      3.67 o 
   6   7   4      956.20      919.29     15.36 o 
   7   7   4      175.36      183.41      4.78 o 
   8   7   4     1644.74     1636.07     28.78 o 
   9   7   4       34.47       51.75      3.96 o 
  10   7   4     1011.16     1002.03     14.04 o 
  11   7   4       17.28       30.57      4.17 o 
  12   7   4      145.46      150.63      4.60 o 
  13   7   4        9.79       11.40      4.06 o 
  14   7   4       22.16       26.61      4.30 o 
  15   7   4       28.47       33.59      4.28 o 
 -16   8   4       83.47       75.27      5.36 o 
 -15   8   4      363.01      347.45      9.30 o 
 -14   8   4       54.19       62.42      4.02 o 
 -13   8   4      176.51      206.60      4.18 o 
 -12   8   4       41.16       48.62      3.88 o 
 -11   8   4     1182.97     1227.19      8.05 o 
 -10   8   4     1562.22     1626.45     19.10 o 
  -9   8   4      211.23      219.07      4.26 o 
  -8   8   4      641.71      679.52      5.23 o 
  -7   8   4       60.33       50.33      3.94 o 
  -6   8   4     2107.55     2121.20     30.20 o 
  -5   8   4       19.92       20.10      3.91 o 
  -4   8   4     3872.46     3915.06     38.67 o 
  -3   8   4      635.47      611.66      6.29 o 
  -2   8   4     3103.06     3039.72     36.88 o 
  -1   8   4      520.42      450.30      8.40 o 
   0   8   4     2995.61     2828.22     30.93 o 
   1   8   4      925.78      921.48      8.74 o 
   2   8   4     3782.25     3617.64     29.42 o 
   3   8   4     1010.88      984.73     14.19 o 
   4   8   4     3399.03     3305.09     31.45 o 
   5   8   4      667.74      690.06      5.29 o 
   6   8   4      830.14      850.20     10.99 o 
   7   8   4      679.08      653.97     11.15 o 
   8   8   4      465.48      470.34     10.12 o 
   9   8   4      317.87      332.01      4.70 o 
  10   8   4      106.49      118.56      4.45 o 
  11   8   4      215.15      199.40      4.32 o 
  12   8   4        0.01       11.28      4.20 o 
  13   8   4       62.82       60.32      4.42 o 
  14   8   4       24.42       23.86      4.35 o 
 -15   9   4       82.05       77.50      4.11 o 
 -14   9   4       93.47       82.12      4.14 o 
 -13   9   4      380.55      383.22      5.93 o 
 -12   9   4        0.35        7.46      3.79 o 
 -11   9   4      385.29      432.36      7.17 o 
 -10   9   4       64.89       64.47      3.81 o 
  -9   9   4      589.07      602.28     10.19 o 
  -8   9   4        3.97       13.19      3.86 o 
  -7   9   4     2769.56     2828.75     41.76 o 
  -6   9   4       36.11       39.82      4.23 o 
  -5   9   4     1743.14     1769.24     17.75 o 
  -4   9   4      222.71      213.59      3.68 o 
  -3   9   4     1247.69     1220.27      9.24 o 
  -2   9   4      278.78      285.35      5.05 o 
  -1   9   4      333.07      330.61      3.75 o 
   0   9   4      258.79      279.92      3.74 o 
   1   9   4       56.45       72.13      3.33 o 
   2   9   4      149.84      160.71      3.57 o 
   3   9   4      124.10      117.66      3.86 o 
   4   9   4      140.20      142.28      3.96 o 
   5   9   4        0.30        3.65      4.30 o 
   6   9   4      536.58      558.20      4.68 o 
   7   9   4       38.38       42.08      3.61 o 
   8   9   4      391.81      427.70      8.42 o 
   9   9   4       79.28       84.48      3.65 o 
  10   9   4      168.13      197.00      3.94 o 
  11   9   4       25.63       29.38      3.63 o 
  12   9   4      135.41      136.45      4.32 o 
  13   9   4       98.81       86.62      6.54 o 
 -15  10   4       21.91       15.95      4.34 o 
 -14  10   4        2.39        5.85      3.93 o 
 -13  10   4       21.89       31.09      3.83 o 
 -12  10   4        0.40       -0.30      3.80 o 
 -11  10   4       40.08       53.59      3.63 o 
 -10  10   4       25.17       36.69      3.58 o 
  -9  10   4        9.95       22.82      3.86 o 
  -8  10   4      644.66      653.59      8.30 o 
  -7  10   4      225.66      234.10      4.48 o 
  -6  10   4       57.19       56.31      3.87 o 
  -5  10   4      214.82      214.78      5.16 o 
  -4  10   4      147.64      143.95      3.54 o 
  -3  10   4      131.89      124.74      4.81 o 
  -2  10   4      228.40      245.59      3.57 o 
  -1  10   4      112.43      114.65      3.50 o 
   0  10   4        3.44        2.87      4.50 o 
   1  10   4      124.58      120.42      3.32 o 
   2  10   4       20.28       23.66      3.30 o 
   3  10   4       80.68       86.89      3.74 o 
   4  10   4        7.27       11.91      3.75 o 
   5  10   4      105.65      111.48      7.91 o 
   6  10   4      221.75      241.74      4.08 o 
   7  10   4      234.66      233.59      4.04 o 
   8  10   4       52.31       61.59      4.53 o 
   9  10   4       44.11       52.74      3.68 o 
  10  10   4       10.43       19.31      3.77 o 
  11  10   4      129.55      135.47      5.11 o 
  12  10   4      115.87      106.58      5.25 o 
  13  10   4       37.78       33.66      4.65 o 
 -14  11   4        4.41       11.70      4.17 o 
 -13  11   4       17.43       15.23      3.94 o 
 -12  11   4        1.34        3.08      3.70 o 
 -11  11   4      332.99      316.66      6.18 o 
 -10  11   4      116.54      118.14      3.74 o 
  -9  11   4       18.21       28.24      3.57 o 
  -8  11   4       76.26       68.46      3.50 o 
  -7  11   4       40.18       44.35      3.41 o 
  -6  11   4      273.47      287.66      3.92 o 
  -5  11   4       85.94       85.70      3.51 o 
  -4  11   4      349.30      336.24      6.25 o 
  -3  11   4        6.62        8.12      3.33 o 
  -2  11   4        9.20       14.61      3.38 o 
  -1  11   4        0.57        7.26      3.26 o 
   0  11   4       81.81       87.50      4.29 o 
   1  11   4        3.33       15.45      3.22 o 
   2  11   4        5.06        7.20      3.29 o 
   3  11   4        0.13        6.21      3.95 o 
   4  11   4       61.50       57.29      4.02 o 
   5  11   4       10.58       20.37      3.96 o 
   6  11   4        8.17        9.84      3.61 o 
   7  11   4       15.03       23.25      3.81 o 
   8  11   4       29.01       33.96      4.00 o 
   9  11   4        4.46       11.77      3.79 o 
  10  11   4        2.44        9.03      3.82 o 
  11  11   4        0.33        3.32      3.83 o 
  12  11   4       24.98       15.90      4.19 o 
 -13  12   4       54.64       52.16      5.41 o 
 -12  12   4       52.99       51.23      3.78 o 
 -11  12   4      388.29      364.13      4.82 o 
 -10  12   4      269.28      266.97      6.32 o 
  -9  12   4       28.40       31.97      3.81 o 
  -8  12   4        1.74        7.83      3.64 o 
  -7  12   4       18.22       22.85      3.23 o 
  -6  12   4       20.85       21.07      3.60 o 
  -5  12   4        0.08        0.62      3.40 o 
  -4  12   4       15.61       23.88      4.00 o 
  -3  12   4        7.75        9.87      3.37 o 
  -2  12   4      210.70      205.57      4.50 o 
  -1  12   4      235.74      235.44      3.79 o 
   0  12   4      933.93      993.24     11.42 o 
   1  12   4      219.76      211.45      4.98 o 
   2  12   4      748.00      693.23      9.84 o 
   3  12   4      461.86      483.13      5.38 o 
   4  12   4     1081.10     1078.54     15.30 o 
   5  12   4      411.23      407.57      7.72 o 
   6  12   4       79.13       92.30      4.38 o 
   7  12   4       18.19       22.99      3.72 o 
   8  12   4      191.42      170.74      4.34 o 
   9  12   4       64.45       61.37      4.03 o 
  10  12   4       33.47       36.39      3.65 o 
  11  12   4       48.73       43.11      3.67 o 
 -12  13   4        1.13       11.95      3.89 o 
 -11  13   4       86.06       76.33      3.92 o 
 -10  13   4       75.73       69.02      4.13 o 
  -9  13   4      156.96      174.88      6.68 o 
  -8  13   4       67.68       64.91      3.71 o 
  -7  13   4        8.93       10.51      3.05 o 
  -6  13   4       16.59       19.83      3.44 o 
  -5  13   4      109.33      109.14      5.39 o 
  -4  13   4       18.82       29.63      3.23 o 
  -3  13   4       82.77       92.76      3.49 o 
  -2  13   4      215.33      194.65      5.88 o 
  -1  13   4      363.41      339.48      6.13 o 
   0  13   4      154.02      157.60      3.65 o 
   1  13   4      100.44      104.63      4.24 o 
   2  13   4      299.98      291.12      4.60 o 
   3  13   4      295.32      285.10      5.68 o 
   4  13   4      383.89      380.15      4.72 o 
   5  13   4        3.12        3.26      4.11 o 
   6  13   4      126.39      139.92      4.11 o 
   7  13   4        0.52        2.71      4.36 o 
   8  13   4      167.08      170.41      4.00 o 
   9  13   4        0.11        4.37      3.66 o 
  10  13   4       18.89       18.22      3.73 o 
 -10  14   4        1.46        2.81      3.98 o 
  -9  14   4        0.16        1.17      3.92 o 
  -8  14   4       18.81       20.78      4.03 o 
  -7  14   4        2.27        3.36      3.20 o 
  -6  14   4       21.86       24.51      3.36 o 
  -5  14   4      101.61      101.63      3.44 o 
  -4  14   4       25.04       28.57      3.52 o 
  -3  14   4       43.90       45.42      4.37 o 
  -2  14   4      166.92      177.39      3.74 o 
  -1  14   4       32.14       35.43      3.84 o 
   0  14   4       60.14       69.92      3.85 o 
   1  14   4       25.57       23.30      3.53 o 
   2  14   4      217.27      223.88      6.59 o 
   3  14   4        6.78        6.74      5.09 o 
   4  14   4       34.70       34.58      4.27 o 
   5  14   4       81.46       72.23      4.36 o 
   6  14   4       21.96       23.12      4.07 o 
   7  14   4        0.68        0.57      3.90 o 
   8  14   4        3.83        1.17      3.91 o 
  -9  15   4       61.96       61.27      4.23 o 
  -8  15   4       16.69       25.66      3.76 o 
  -7  15   4       70.94       82.89      3.79 o 
  -6  15   4       40.82       45.77      4.02 o 
  -5  15   4      167.39      155.31      5.50 o 
  -4  15   4        0.29       -0.93      3.73 o 
  -3  15   4       63.49       56.90      3.91 o 
  -2  15   4       40.74       36.22      3.70 o 
  -1  15   4       19.04       30.33      4.24 o 
   0  15   4        1.00        9.29      4.96 o 
   1  15   4        1.35        6.32      4.01 o 
   2  15   4       17.17       27.83      3.62 o 
   3  15   4        2.94       12.46      5.08 o 
   4  15   4        2.77        7.58      6.08 o 
   5  15   4        0.71        1.32      5.00 o 
   6  15   4       98.69       97.44      4.48 o 
   7  15   4        0.19        7.94      3.83 o 
  -6  16   4      109.73      110.49      4.10 o 
  -5  16   4        1.86        4.64      3.85 o 
  -4  16   4      176.09      179.35      7.15 o 
  -3  16   4       82.70       80.42      3.82 o 
  -2  16   4      183.02      175.97      4.96 o 
  -1  16   4       51.14       53.71      3.75 o 
   0  16   4       79.22       81.28      3.94 o 
   1  16   4       27.28       30.04      3.87 o 
   2  16   4      159.07      134.06      3.85 o 
   3  16   4      108.10      107.42      6.60 o 
   4  16   4       59.52       67.90      6.44 o 
 -18   1   5        6.40        4.82      6.57 o 
 -17   1   5      125.39      134.47      6.34 o 
 -16   1   5       36.19       44.05      5.92 o 
 -15   1   5      365.71      394.17      8.23 o 
 -14   1   5       39.26       51.68      4.83 o 
 -13   1   5      402.92      409.45      7.06 o 
 -12   1   5      721.00      740.64      6.00 o 
 -11   1   5       15.03       32.23      4.58 o 
 -10   1   5      614.28      625.30      5.24 o 
  -9   1   5        0.80        8.03      4.30 o 
  -8   1   5      516.74      497.91      5.26 o 
  -7   1   5      736.99      673.09      6.49 o 
  -6   1   5     5300.44     5055.59     44.02 o 
  -5   1   5      628.00      622.85      5.29 o 
  -4   1   5     1171.97     1089.98      6.05 o 
  -3   1   5      668.40      608.34      5.44 o 
  -2   1   5     1280.09     1183.85      6.07 o 
  -1   1   5      128.12      140.18      4.56 o 
   0   1   5     1705.48     1708.87     16.44 o 
   1   1   5      871.60      760.57      7.13 o 
   2   1   5     8442.33     8442.75     72.26 o 
   3   1   5        7.32       24.37      3.92 o 
   4   1   5      233.45      186.18      3.94 o 
   5   1   5     1078.61     1050.42     14.66 o 
   6   1   5      186.12      208.64      4.16 o 
   7   1   5     2158.52     2073.97     28.63 o 
   8   1   5       56.96       59.40      4.37 o 
   9   1   5      497.44      480.87      6.71 o 
  10   1   5      163.11      150.86      7.16 o 
  11   1   5      842.16      862.35      8.19 o 
  12   1   5      228.33      234.93      5.09 o 
  13   1   5      526.86      514.41     13.85 o 
  14   1   5       49.71       55.91      4.92 o 
  15   1   5      231.32      228.00      5.27 o 
  16   1   5       22.36       25.68      5.12 o 
 -18   2   5       54.12       37.16      6.02 o 
 -17   2   5       74.07       67.77      5.80 o 
 -16   2   5       52.88       47.77      5.86 o 
 -15   2   5      435.10      450.28      9.63 o 
 -14   2   5      242.75      227.49      5.34 o 
 -13   2   5     1258.73     1323.41     23.20 o 
 -12   2   5      472.80      476.21      6.11 o 
 -11   2   5     1443.10     1556.23     12.15 o 
 -10   2   5      119.57      113.68      5.13 o 
  -9   2   5     3530.16     3872.00     27.51 o 
  -8   2   5      819.85      798.15      6.87 o 
  -7   2   5      963.27     1073.10     11.65 o 
  -6   2   5      582.12      530.19      9.06 o 
  -5   2   5     2174.84     2208.53     31.21 o 
  -4   2   5       23.19       20.85      3.99 o 
  -3   2   5      468.29      444.60      4.82 o 
  -2   2   5       10.72       12.15      4.27 o 
  -1   2   5     6466.82     6676.26     42.95 o 
   0   2   5       60.14       64.57      4.22 o 
   1   2   5      100.88      129.73      4.20 o 
   2   2   5     3144.00     3052.27     23.88 o 
   3   2   5      790.97      923.19      5.61 o 
   4   2   5      664.23      572.44      4.44 o 
   5   2   5      524.35      501.07      4.58 o 
   6   2   5     1507.82     1466.91     13.98 o 
   7   2   5      279.77      273.32      7.22 o 
   8   2   5     1717.34     1663.55     22.23 o 
   9   2   5       63.22       69.94      4.80 o 
  10   2   5       77.59       89.37      4.75 o 
  11   2   5       17.55       24.80      4.76 o 
  12   2   5      116.77      124.85      9.14 o 
  13   2   5        0.62        8.37      7.01 o 
  14   2   5       27.01       23.40      4.69 o 
  15   2   5        1.88        8.43      4.78 o 
  16   2   5       22.54       53.45     15.93 o 
 -18   3   5       48.92       40.35      5.82 o 
 -17   3   5      103.10      117.52      6.63 o 
 -16   3   5       18.08       18.49      5.85 o 
 -15   3   5      164.45      162.63      5.25 o 
 -14   3   5      527.04      519.68      9.33 o 
 -13   3   5      176.09      196.59      5.27 o 
 -12   3   5     2319.94     2393.82     37.80 o 
 -11   3   5      155.55      153.20      5.42 o 
 -10   3   5      643.06      694.95      6.06 o 
  -9   3   5       82.68       90.45      4.75 o 
  -8   3   5     8485.40     8782.99     99.01 o 
  -7   3   5      458.94      434.50      6.24 o 
  -5   3   5     1675.01     1653.52     16.50 o 
  -4   3   5     1522.95     1296.56     19.97 o 
  -3   3   5      988.71      929.24     10.43 o 
  -1   3   5     3385.87     3515.56     35.72 o 
   1   3   5     2852.48     2957.16     26.91 o 
   2   3   5     1893.71     1862.65      6.64 o 
   3   3   5     1352.42     1291.24     19.87 o 
   4   3   5     1521.98     1546.86     29.48 o 
   5   3   5      843.53      808.89     15.31 o 
   6   3   5       80.97       78.75      3.76 o 
   7   3   5     1947.40     1891.10     14.19 o 
   8   3   5      105.51       98.74      4.66 o 
   9   3   5      678.24      694.75      8.71 o 
  10   3   5      481.68      509.70      5.66 o 
  11   3   5       94.46      114.82      4.65 o 
  12   3   5       70.40       82.09      4.72 o 
  13   3   5      389.21      424.61      5.75 o 
  14   3   5       72.09       79.15      6.03 o 
  15   3   5       34.14       44.37      5.66 o 
 -18   4   5        0.11        4.64      5.93 o 
 -17   4   5        4.07        7.89      5.42 o 
 -16   4   5       30.88       37.32      5.27 o 
 -15   4   5        8.47       11.05      5.20 o 
 -14   4   5       40.02       50.29      5.15 o 
 -13   4   5       58.68       60.23      5.05 o 
 -12   4   5       15.75       11.80      4.84 o 
 -11   4   5      423.80      405.74      6.02 o 
 -10   4   5        0.28        8.99      4.91 o 
  -9   4   5     1258.39     1292.01     10.40 o 
  -8   4   5       75.91       77.40      4.64 o 
  -7   4   5     2520.77     2861.48     33.72 o 
  -6   4   5      814.80      902.41     15.29 o 
  -5   4   5      337.97      356.13      4.69 o 
  -4   4   5      529.66      508.76      5.58 o 
  -3   4   5       22.91       19.95      4.30 o 
  -2   4   5      347.66      362.34      7.06 o 
  -1   4   5     3167.56     3385.08     50.97 o 
   0   4   5       70.26       70.68      4.24 o 
   1   4   5      284.68      252.05      4.94 o 
   2   4   5        3.61        9.28      3.71 o 
   3   4   5     2002.68     2188.05     22.81 o 
   4   4   5       41.10       49.38      4.14 o 
   5   4   5       21.15       43.04      4.00 o 
   6   4   5        8.10       10.34      4.11 o 
   7   4   5       25.18       23.37      4.11 o 
   8   4   5      297.55      278.92      5.24 o 
   9   4   5      137.32      149.97      5.01 o 
  10   4   5      879.09      868.83     17.33 o 
  11   4   5       20.54       31.96      5.18 o 
  12   4   5      114.66      109.05      5.02 o 
  13   4   5        4.77        1.54      5.22 o 
  14   4   5       36.45       37.77      5.56 o 
  15   4   5        0.12       18.40      5.88 o 
 -17   5   5       23.11       23.94      5.17 o 
 -16   5   5       20.79       27.68      5.29 o 
 -15   5   5        4.52        5.56      4.81 o 
 -14   5   5       36.62       47.06      4.83 o 
 -13   5   5       29.75       37.51      4.93 o 
 -12   5   5       44.36       59.74      4.90 o 
 -11   5   5       48.61       58.48      4.71 o 
 -10   5   5     1537.65     1588.90     16.34 o 
  -9   5   5      125.98      113.16      4.52 o 
  -8   5   5     2046.16     2183.99     14.04 o 
  -7   5   5      754.80      758.22      9.61 o 
  -6   5   5      364.88      290.30      4.48 o 
  -5   5   5      118.62      121.27      4.14 o 
  -4   5   5    10018.52     9749.53    107.24 o 
  -3   5   5      922.97      965.42     16.49 o 
  -2   5   5     4136.11     4219.63     54.06 o 
  -1   5   5       63.19       85.65      3.93 o 
   0   5   5     1983.76     1964.71     36.36 o 
   1   5   5     2130.68     2127.45     31.46 o 
   2   5   5     3529.80     3324.62     62.38 o 
   3   5   5        6.29        3.01      3.53 o 
   4   5   5      420.31      447.70      8.32 o 
   5   5   5      723.18      827.40     18.85 o 
   6   5   5      158.85      157.77      4.01 o 
   7   5   5      778.43      780.71      9.67 o 
   8   5   5       15.18       18.11      4.59 o 
   9   5   5      161.93      152.67      5.14 o 
  10   5   5       71.06       76.21      4.93 o 
  11   5   5      829.33      810.66     30.69 o 
  12   5   5      108.73       97.95      5.65 o 
  13   5   5       23.97       32.24      4.81 o 
  14   5   5       66.21       59.53      5.17 o 
  15   5   5      262.24      232.87     14.88 o 
 -17   6   5        0.46        5.42      4.86 o 
 -16   6   5       20.36       25.50      4.53 o 
 -15   6   5        1.04        2.55      5.00 o 
 -14   6   5       94.41       85.43      4.87 o 
 -13   6   5      437.09      469.75      9.56 o 
 -12   6   5      179.36      194.75      4.69 o 
 -11   6   5       51.13       56.82      4.51 o 
 -10   6   5       88.20       86.69      4.40 o 
  -9   6   5      757.01      785.24     11.64 o 
  -8   6   5     1130.98     1142.26     13.42 o 
  -7   6   5       83.15       85.89      4.28 o 
  -6   6   5      461.34      432.73      9.43 o 
  -5   6   5       14.07        5.36      3.82 o 
  -4   6   5       29.73       32.51      3.63 o 
  -3   6   5     5891.48     6353.27     81.31 o 
  -2   6   5      281.81      268.64      3.96 o 
  -1   6   5    10732.99    11363.47    143.51 o 
   0   6   5        1.85        4.27      3.62 o 
   1   6   5     4604.11     4758.66     92.57 o 
   2   6   5     3611.24     3474.88     53.82 o 
   3   6   5      234.57      234.11      5.81 o 
   4   6   5     2030.67     2106.46     40.86 o 
   5   6   5       77.25       77.70      3.41 o 
   6   6   5     1521.10     1595.71     19.15 o 
   7   6   5      713.03      718.04      9.82 o 
   8   6   5     1358.58     1392.01     15.46 o 
   9   6   5      312.26      304.89      4.25 o 
  10   6   5      822.29      828.65     19.39 o 
  11   6   5      150.03      155.88      4.58 o 
  12   6   5       53.25       59.60      4.17 o 
  13   6   5        0.30        5.40      4.22 o 
  14   6   5       79.06       77.69      5.48 o 
 -16   7   5       52.02       45.50      4.61 o 
 -15   7   5       47.31       48.29      4.55 o 
 -14   7   5       81.16       77.12      4.55 o 
 -13   7   5      225.29      215.23      4.65 o 
 -12   7   5     1092.34     1106.54     10.72 o 
 -11   7   5       90.58       84.02      4.26 o 
 -10   7   5       38.15       48.39      4.13 o 
  -9   7   5       25.31       32.31      4.19 o 
  -8   7   5     2374.07     2361.44     19.68 o 
  -7   7   5      130.51      133.08      4.07 o 
  -6   7   5     3445.02     3354.49     31.65 o 
  -5   7   5        2.00        5.30      3.62 o 
  -4   7   5      756.25      734.05      4.39 o 
  -3   7   5      944.00      874.09      9.64 o 
  -2   7   5     4182.51     3879.73     56.38 o 
  -1   7   5     2055.54     1948.03     26.71 o 
   0   7   5     1139.35     1033.61     15.65 o 
   1   7   5       88.44      111.05      4.12 o 
   2   7   5      814.46      800.08     18.92 o 
   3   7   5      471.28      489.53      9.97 o 
   4   7   5      655.96      661.60      8.36 o 
   5   7   5      659.91      674.95      9.71 o 
   6   7   5      342.51      359.89      5.03 o 
   7   7   5     1454.21     1451.70     18.36 o 
   8   7   5        0.94        0.86      3.71 o 
   9   7   5      543.53      551.21      6.77 o 
  10   7   5       14.24       19.49      3.95 o 
  11   7   5      401.30      408.59      9.04 o 
  12   7   5       70.62       89.04      4.47 o 
  13   7   5      225.24      219.71      5.26 o 
  14   7   5       45.45       49.15      4.46 o 
 -16   8   5        5.59        9.76      4.45 o 
 -15   8   5        0.75        2.39      4.34 o 
 -14   8   5        2.08        8.75      4.08 o 
 -13   8   5       24.28       26.82      3.95 o 
 -12   8   5        0.47        0.91      4.20 o 
 -11   8   5       23.74       27.69      4.16 o 
 -10   8   5       39.65       40.70      3.95 o 
  -9   8   5       90.08       91.26      4.23 o 
  -8   8   5       34.78       38.10      4.36 o 
  -7   8   5       23.29       26.69      4.00 o 
  -6   8   5      315.09      327.83      4.17 o 
  -5   8   5        3.20        5.09      3.62 o 
  -4   8   5      159.96      154.57      3.67 o 
  -3   8   5      837.41      818.95      5.90 o 
  -2   8   5      120.81      123.93      3.93 o 
  -1   8   5      131.59      137.66      4.30 o 
   0   8   5      150.19      144.41      3.88 o 
   1   8   5       40.12       44.31      3.90 o 
   2   8   5      275.88      256.42      7.02 o 
   3   8   5      101.51      102.39      3.63 o 
   4   8   5      305.02      316.45      6.41 o 
   5   8   5      464.62      475.58     11.35 o 
   6   8   5      110.07      117.11      4.80 o 
   7   8   5        6.80       17.40      4.48 o 
   8   8   5        0.99        3.06      3.61 o 
   9   8   5       81.03       74.75      3.81 o 
  10   8   5        0.02       10.10      3.84 o 
  11   8   5       25.00       23.44      4.16 o 
  12   8   5       34.65       39.01      4.35 o 
  13   8   5       12.54       16.80      4.12 o 
  14   8   5       77.64       48.14      4.14 o 
 -15   9   5       20.24       12.33      4.37 o 
 -14   9   5      132.88      129.07      4.42 o 
 -13   9   5       31.87       40.16      4.37 o 
 -12   9   5       32.39       43.28      4.06 o 
 -11   9   5        0.79        2.06      3.63 o 
 -10   9   5      243.17      271.62      4.97 o 
  -9   9   5      277.79      296.62      4.82 o 
  -8   9   5     1014.25     1055.32     11.16 o 
  -7   9   5      123.40      126.34      3.96 o 
  -6   9   5      373.09      380.09      4.23 o 
  -5   9   5      422.77      416.97      5.67 o 
  -4   9   5      905.98      896.06     10.54 o 
  -3   9   5      548.16      557.87      5.31 o 
  -2   9   5     1154.32     1163.39     29.10 o 
  -1   9   5      179.24      188.22      4.16 o 
   0   9   5       41.76       50.70      3.38 o 
   1   9   5       16.68       15.97      3.18 o 
   2   9   5      299.28      311.04      6.32 o 
   3   9   5        0.48        9.86      3.61 o 
   4   9   5       30.19       34.45      3.61 o 
   5   9   5       53.26       55.44      3.30 o 
   6   9   5       50.70       51.16      3.60 o 
   7   9   5        7.48        5.48      3.60 o 
   8   9   5       44.25       50.27      3.40 o 
   9   9   5       20.42       22.64      3.42 o 
  10   9   5      150.74      140.01      3.76 o 
  11   9   5      109.44       88.84      3.93 o 
  12   9   5       38.06       47.72      4.30 o 
  13   9   5       11.92       10.30      4.29 o 
 -15  10   5       41.28       37.64      4.21 o 
 -14  10   5       49.50       48.84      4.05 o 
 -13  10   5      289.97      300.64      5.94 o 
 -12  10   5      155.58      169.88      4.05 o 
 -11  10   5      305.09      308.41      4.48 o 
 -10  10   5      126.83      144.62      4.05 o 
  -9  10   5      775.98      769.13      6.91 o 
  -8  10   5      145.34      149.24      3.62 o 
  -7  10   5      379.43      378.14      6.56 o 
  -6  10   5        0.01       -3.51      3.51 o 
  -5  10   5       96.50       89.08      3.41 o 
  -4  10   5      127.86      134.53      4.80 o 
  -3  10   5        2.10        2.92      3.99 o 
  -2  10   5       39.77       42.02      3.51 o 
  -1  10   5       43.10       43.86      3.58 o 
   0  10   5       14.82       16.32      3.44 o 
   1  10   5        2.01        6.69      3.76 o 
   2  10   5      239.37      261.17      3.91 o 
   3  10   5        2.03        6.36      3.73 o 
   4  10   5      267.09      261.94      7.28 o 
   5  10   5       38.84       41.95      3.18 o 
   6  10   5      299.46      307.10      6.39 o 
   7  10   5      160.06      165.69      3.85 o 
   8  10   5      324.85      343.61      5.83 o 
   9  10   5        0.51        7.69      3.73 o 
  10  10   5      137.50      147.62      4.08 o 
  11  10   5        3.06        5.95      3.93 o 
  12  10   5       37.01       27.82      3.93 o 
 -14  11   5       24.81       16.05      4.01 o 
 -13  11   5       64.61       53.89      3.93 o 
 -12  11   5      304.89      296.41      7.03 o 
 -11  11   5       72.82       71.78      3.95 o 
 -10  11   5       25.28       22.81      3.63 o 
  -9  11   5        0.24        6.86      3.67 o 
  -8  11   5      388.93      402.91      6.58 o 
  -7  11   5        8.93       10.73      3.40 o 
  -6  11   5     1200.79     1181.84     13.08 o 
  -5  11   5      140.17      150.57      3.36 o 
  -4  11   5      136.23      129.52      3.57 o 
  -3  11   5       28.35       30.22      3.54 o 
  -2  11   5      811.56      779.13     11.78 o 
  -1  11   5     1058.44     1078.23     11.09 o 
   0  11   5      678.39      684.63      6.08 o 
   1  11   5      279.13      275.91      5.63 o 
   2  11   5      355.88      356.19      3.96 o 
   3  11   5      195.04      188.86      4.58 o 
   4  11   5      302.30      297.08      8.03 o 
   5  11   5      790.52      784.03      5.54 o 
   6  11   5      180.19      194.40      4.85 o 
   7  11   5      536.48      535.92     11.92 o 
   8  11   5        6.13        4.13      3.64 o 
   9  11   5      343.69      325.88      5.75 o 
  10  11   5        0.08       10.17      3.81 o 
  11  11   5       83.86       80.27      3.85 o 
 -13  12   5        0.35        3.38      3.90 o 
 -12  12   5       10.28        9.56      3.59 o 
 -11  12   5        0.06        4.82      3.55 o 
 -10  12   5      138.20      139.77      4.59 o 
  -9  12   5      167.48      164.59      3.82 o 
  -8  12   5        0.03        0.81      3.37 o 
  -7  12   5      263.14      263.30      6.85 o 
  -6  12   5       85.70       91.54      3.78 o 
  -5  12   5        0.93       -0.61      3.12 o 
  -4  12   5       20.71       26.91      3.30 o 
  -3  12   5      108.45      101.76      3.39 o 
  -2  12   5       15.81       20.54      3.51 o 
  -1  12   5      144.65      125.85      5.20 o 
   0  12   5      193.52      195.22      3.90 o 
   1  12   5       27.35       52.23      3.41 o 
   2  12   5      123.41      133.97      4.72 o 
   3  12   5       45.36       56.13      3.68 o 
   4  12   5        9.63        9.78      4.14 o 
   5  12   5        1.09        8.95      4.15 o 
   6  12   5       28.14       30.18      3.50 o 
   7  12   5        3.31        2.05      3.48 o 
   8  12   5        6.09       15.22      3.70 o 
   9  12   5       20.21       18.53      3.61 o 
  10  12   5       12.43       19.36      3.73 o 
 -12  13   5        0.30        3.69      3.79 o 
 -11  13   5       10.14       15.40      3.54 o 
 -10  13   5       23.34       31.26      3.86 o 
  -9  13   5        0.55        4.40      3.56 o 
  -8  13   5       51.42       60.35      3.31 o 
  -7  13   5       30.42       29.17      3.17 o 
  -6  13   5        0.55        6.97      3.18 o 
  -5  13   5        1.37        1.83      3.17 o 
  -4  13   5      655.60      691.90      7.24 o 
  -3  13   5      175.12      170.80      3.71 o 
  -2  13   5       65.35       75.39      3.53 o 
  -1  13   5        0.98        1.56      3.35 o 
   0  13   5       15.20       25.45      3.31 o 
   1  13   5        1.46        2.55      3.18 o 
   2  13   5      130.81      132.96      5.04 o 
   3  13   5       55.00       52.01      4.41 o 
   4  13   5        6.42        1.49      3.86 o 
   5  13   5        0.14        1.98      3.93 o 
   6  13   5        0.49        2.81      3.57 o 
   7  13   5        3.41        8.48      3.67 o 
   8  13   5       35.64       40.74      3.67 o 
   9  13   5       65.71       71.57      4.95 o 
 -10  14   5      120.05      108.05      4.13 o 
  -9  14   5      364.98      332.83      6.79 o 
  -8  14   5        0.58        4.43      3.87 o 
  -7  14   5      108.32      116.19      3.66 o 
  -6  14   5       35.33       42.87      4.58 o 
  -5  14   5      214.58      201.88      4.97 o 
  -4  14   5       24.52       26.18      3.51 o 
  -3  14   5      421.26      418.43      7.59 o 
  -2  14   5      189.12      176.03      4.11 o 
  -1  14   5        0.57        5.51      3.05 o 
   0  14   5        7.86        7.35      3.48 o 
   1  14   5      115.23      121.65      3.79 o 
   2  14   5      319.62      314.55      7.97 o 
   3  14   5       14.17       24.57      3.99 o 
   4  14   5      276.67      264.81      5.71 o 
   5  14   5       43.88       43.63      4.15 o 
   6  14   5      109.66      130.93      4.62 o 
   7  14   5        0.59       -2.00      3.80 o 
   8  14   5       87.24       81.66      3.81 o 
  -8  15   5      247.73      225.60      3.65 o 
  -7  15   5       20.14       29.28      3.26 o 
  -6  15   5      285.78      263.30      5.90 o 
  -5  15   5       27.96       40.89      3.25 o 
  -4  15   5      352.84      341.20      5.66 o 
  -3  15   5       38.34       38.36      3.15 o 
  -2  15   5      207.39      190.45      5.91 o 
  -1  15   5       65.21       75.75      3.63 o 
   0  15   5      265.67      270.42      4.17 o 
   1  15   5      142.07      128.43      4.00 o 
   2  15   5       38.20       43.98      4.89 o 
   3  15   5       77.14       67.20      3.86 o 
   4  15   5      128.43      108.69      6.34 o 
   5  15   5       66.23       62.06      3.83 o 
   6  15   5        0.08        6.42      3.55 o 
  -6  16   5        0.61        7.71      3.71 o 
  -5  16   5        4.24        8.03      3.48 o 
  -4  16   5        0.04        3.58      3.36 o 
  -3  16   5        0.42       10.79      3.57 o 
  -2  16   5        0.13        7.17      4.97 o 
  -1  16   5        1.67        9.49      4.54 o 
   0  16   5        1.33        9.18      3.90 o 
   1  16   5        1.23        4.73      3.70 o 
   2  16   5       19.06       23.06      5.29 o 
   3  16   5        6.15       17.03      4.16 o 
   4  16   5        6.88       11.94      4.05 o 
 -18   0   6       17.17       18.89     10.72 o 
 -17   0   6      103.11       94.26      8.72 o 
 -16   0   6       23.25       26.48      8.01 o 
 -15   0   6        5.12       10.77      7.38 o 
 -14   0   6      250.26      257.34      6.75 o 
 -13   0   6       11.05        9.32      6.32 o 
 -12   0   6      621.18      678.57      7.90 o 
 -11   0   6      214.71      191.86      6.82 o 
 -10   0   6     1229.52     1272.82      8.74 o 
  -9   0   6      228.86      244.23      6.83 o 
  -8   0   6     4436.84     4484.09     15.42 o 
  -7   0   6     1013.20      992.34      8.40 o 
  -6   0   6    12459.30    12776.79     37.10 o 
  -5   0   6     3339.75     3325.74     25.89 o 
  -4   0   6     1893.09     1697.23     15.96 o 
  -3   0   6     1189.22     1160.97      8.81 o 
  -2   0   6     1842.24     1805.19     22.00 o 
  -1   0   6     1158.75     1059.50      9.24 o 
   0   0   6     1486.43     1519.48     19.07 o 
   1   0   6      705.84      663.92      6.23 o 
   2   0   6     1302.87     1232.00     12.76 o 
   3   0   6     4127.51     3978.42     38.55 o 
   4   0   6        0.56       12.22      5.37 o 
   5   0   6     5399.41     5267.75     66.60 o 
   6   0   6      506.38      484.14      9.33 o 
   7   0   6     3265.10     3231.62     69.20 o 
   8   0   6       52.59       57.32      7.02 o 
   9   0   6     6891.61     7037.93    140.65 o 
  10   0   6     1534.04     1555.58     36.47 o 
  11   0   6      355.53      334.04      9.71 o 
  12   0   6       64.46       74.81      7.34 o 
  13   0   6      388.09      393.34      7.39 o 
  14   0   6      127.82      141.65     10.94 o 
  15   0   6      121.57       93.89      7.13 o 
 -18   1   6       51.47       40.09      7.01 o 
 -17   1   6       30.24       32.41      6.47 o 
 -16   1   6       35.82       31.82      6.14 o 
 -15   1   6       43.03       48.75      5.15 o 
 -14   1   6      301.14      302.33      5.81 o 
 -13   1   6        1.23        3.68      5.33 o 
 -12   1   6      807.07      855.59      6.00 o 
 -11   1   6      670.68      676.53      6.35 o 
 -10   1   6      411.54      434.02      5.41 o 
  -9   1   6     1247.84     1292.20      8.54 o 
  -8   1   6       86.97       83.19      4.87 o 
  -7   1   6      672.89      683.31     10.12 o 
  -6   1   6        0.11       -0.96      4.45 o 
  -5   1   6     1779.84     1788.06     12.10 o 
  -4   1   6      110.72      103.59      4.62 o 
  -3   1   6      639.89      609.51      4.73 o 
  -2   1   6      494.01      433.65      4.53 o 
  -1   1   6     1554.25     1426.64      5.63 o 
   0   1   6     1465.83     1328.45     13.48 o 
   1   1   6      953.85      800.52      5.59 o 
   2   1   6     1142.14     1091.83      4.91 o 
   3   1   6     3578.48     3556.85     21.66 o 
   4   1   6      892.71      835.37      7.48 o 
   5   1   6     1498.85     1410.60     13.57 o 
   6   1   6     1313.37     1290.47     14.30 o 
   7   1   6      231.45      220.57      8.39 o 
   8   1   6     2497.10     2423.33     37.50 o 
   9   1   6      542.79      529.93      8.85 o 
  10   1   6       87.20       90.14      4.61 o 
  11   1   6       13.07       17.79      4.72 o 
  12   1   6      343.48      308.51      9.56 o 
  13   1   6       24.10       27.85      4.70 o 
  14   1   6      112.34      123.54      4.93 o 
  15   1   6        5.88       11.27      4.76 o 
 -18   2   6        0.55        7.37      6.77 o 
 -17   2   6       13.90       12.45      6.33 o 
 -16   2   6        2.77       10.98      5.43 o 
 -15   2   6       16.62       14.21      5.11 o 
 -14   2   6       39.77       44.51      5.24 o 
 -13   2   6        3.27        1.71      5.28 o 
 -12   2   6      630.42      634.14      7.29 o 
 -11   2   6        5.22       12.56      4.75 o 
 -10   2   6      577.90      592.77      6.74 o 
  -9   2   6       26.97       25.08      4.64 o 
  -8   2   6      326.88      322.01      4.87 o 
  -7   2   6       41.33       48.55      4.26 o 
  -6   2   6     2413.51     2648.20     30.50 o 
  -5   2   6      884.23      913.91      8.02 o 
  -4   2   6     1961.11     2042.11     18.01 o 
  -3   2   6      161.09      164.13      4.57 o 
  -2   2   6     1882.84     1876.56     13.17 o 
  -1   2   6      109.40      102.92      3.84 o 
   0   2   6        3.20        2.93      3.66 o 
   1   2   6        0.74       -0.86      3.71 o 
   2   2   6     1156.74     1323.79     10.70 o 
   3   2   6     1078.70     1163.54      6.67 o 
   4   2   6      680.63      774.36      5.01 o 
   5   2   6       80.46       64.75      3.63 o 
   6   2   6        7.85        8.34      3.74 o 
   7   2   6       76.83       93.21      3.99 o 
   8   2   6       52.62       36.65      4.13 o 
   9   2   6      291.95      301.16      7.50 o 
  10   2   6       18.11       24.15      4.35 o 
  11   2   6      109.28      100.85      4.86 o 
  12   2   6       17.78       17.53      4.74 o 
  13   2   6        6.32       10.62      4.74 o 
  14   2   6        0.26        3.59      4.79 o 
  15   2   6        9.98        5.12      5.01 o 
 -18   3   6       65.10       46.55      6.68 o 
 -17   3   6       80.54       64.60      6.42 o 
 -16   3   6      147.96      164.21      5.53 o 
 -15   3   6      219.37      228.38      5.71 o 
 -14   3   6      500.12      520.64      6.04 o 
 -13   3   6     1760.70     1773.84     39.46 o 
 -12   3   6      225.81      244.03      5.66 o 
 -11   3   6      451.73      418.68      5.63 o 
 -10   3   6      285.97      310.12      5.61 o 
  -9   3   6     1018.90     1026.00      8.99 o 
  -8   3   6       44.46       36.91      4.42 o 
  -7   3   6       11.18       15.00      4.20 o 
  -6   3   6        2.89        8.99      4.31 o 
  -4   3   6       95.93       81.77      4.00 o 
  -3   3   6     5935.86     6397.25     44.34 o 
  -2   3   6     2469.23     2411.76     18.00 o 
  -1   3   6      441.81      384.33      4.51 o 
   0   3   6     3788.46     3807.04     43.00 o 
   1   3   6     3828.58     3919.55     35.80 o 
   2   3   6        3.48        1.94      3.77 o 
   3   3   6      726.82      629.93      5.70 o 
   4   3   6      229.52      215.42      4.18 o 
   5   3   6      139.91      127.15      3.90 o 
   6   3   6       18.10       23.05      3.72 o 
   7   3   6      140.32      131.21      4.07 o 
   8   3   6      163.62      172.97      4.24 o 
   9   3   6      404.13      384.94      7.46 o 
  10   3   6        3.33       10.20      4.48 o 
  11   3   6       26.76       50.54      7.47 o 
  12   3   6      323.64      303.26      5.39 o 
  13   3   6       12.63       26.95      5.83 o 
  14   3   6       92.88      116.21      9.47 o 
  15   3   6       17.50       19.58      7.29 o 
 -18   4   6      119.70       88.97      6.46 o 
 -17   4   6       50.31       29.00      5.49 o 
 -16   4   6      214.93      194.05      5.67 o 
 -15   4   6        3.07        8.54      5.00 o 
 -14   4   6     1047.48     1021.63     15.17 o 
 -13   4   6       61.93       59.29      4.86 o 
 -12   4   6     1768.53     1783.17     24.27 o 
 -11   4   6      374.63      388.64      5.57 o 
 -10   4   6      958.66     1033.80     16.67 o 
  -9   4   6       62.03       63.83      4.50 o 
  -8   4   6     2967.30     2891.72     43.88 o 
  -7   4   6      797.44      801.41     13.28 o 
  -6   4   6    12170.38    12226.88    242.70 o 
  -5   4   6      843.07      731.61      8.26 o 
  -4   4   6    10107.96    10140.87    104.02 o 
  -3   4   6     3451.72     3561.47     51.38 o 
  -2   4   6     1875.75     1869.24     18.12 o 
  -1   4   6     4905.04     4926.75     70.59 o 
   0   4   6     7034.19     7530.18     89.64 o 
   1   4   6     2963.64     2968.74     31.98 o 
   2   4   6     2450.51     2402.13     33.47 o 
   3   4   6       34.91       64.51      3.60 o 
   4   4   6      620.18      616.24      8.13 o 
   5   4   6     1579.65     1595.83     20.91 o 
   6   4   6      436.95      404.34      4.77 o 
   7   4   6      384.66      389.39      4.63 o 
   8   4   6     1801.63     1798.60     21.07 o 
   9   4   6      126.11      137.05      5.14 o 
  10   4   6       65.61       67.20      4.77 o 
  11   4   6     1054.74     1038.35     35.24 o 
  12   4   6      223.70      209.14      8.09 o 
  13   4   6      360.18      370.12      6.43 o 
  14   4   6       73.99       69.89      5.67 o 
  15   4   6       76.06       57.39      5.81 o 
 -17   5   6        5.37        3.69      5.46 o 
 -16   5   6       45.34       51.53      4.95 o 
 -15   5   6      192.51      183.94      5.34 o 
 -14   5   6      383.03      382.86      5.28 o 
 -13   5   6      455.72      488.23      5.43 o 
 -12   5   6      192.90      202.84      4.86 o 
 -11   5   6      778.54      789.57     14.75 o 
 -10   5   6      948.65      945.27      8.74 o 
  -9   5   6      865.18      879.43     12.00 o 
  -8   5   6        5.74        8.01      4.30 o 
  -7   5   6      230.18      228.13      5.04 o 
  -6   5   6      257.12      247.46      4.40 o 
  -5   5   6     2991.66     2959.03     31.61 o 
  -4   5   6      136.13      127.38      3.95 o 
  -3   5   6     1257.71     1109.64     19.98 o 
  -2   5   6     3118.77     3070.08     39.77 o 
  -1   5   6     9450.12     9684.10    149.45 o 
   0   5   6     5855.44     5813.68     85.46 o 
   1   5   6     3967.46     3872.67     55.48 o 
   2   5   6      254.23      221.77      6.59 o 
   3   5   6      463.59      393.27      5.89 o 
   4   5   6       47.17       35.99      3.28 o 
   5   5   6     2015.27     2010.48     22.31 o 
   6   5   6      894.05      919.02      9.66 o 
   7   5   6     1170.26     1193.84     12.75 o 
   8   5   6       38.31       44.91      4.24 o 
   9   5   6       74.54       85.34      5.00 o 
  10   5   6      184.27      182.92      5.14 o 
  11   5   6       48.79       52.07      5.06 o 
  12   5   6      122.00      107.53      5.30 o 
  13   5   6        0.10       10.13      5.11 o 
  14   5   6      113.61       89.64     10.19 o 
 -17   6   6        0.01        1.06      4.70 o 
 -16   6   6        0.94        4.97      4.90 o 
 -15   6   6       17.95       11.95      4.91 o 
 -14   6   6       53.68       50.76      4.80 o 
 -13   6   6        0.49        5.99      4.72 o 
 -12   6   6       39.69       44.46      4.54 o 
 -11   6   6        2.91        3.95      4.77 o 
 -10   6   6      129.38      129.55      5.46 o 
  -9   6   6       47.98       48.50      4.50 o 
  -8   6   6      684.70      733.43     11.61 o 
  -7   6   6      153.23      143.45      4.20 o 
  -6   6   6      329.51      345.74      4.56 o 
  -5   6   6      689.75      702.68      8.32 o 
  -4   6   6      216.26      235.78      3.97 o 
  -3   6   6        5.89       16.50      4.26 o 
  -2   6   6     1523.83     1468.98     17.83 o 
  -1   6   6     1431.13     1411.28     20.65 o 
   0   6   6     7525.95     7820.28    176.58 o 
   1   6   6     2334.17     2337.33     52.71 o 
   2   6   6     1098.15     1168.19     22.11 o 
   3   6   6       57.53       68.51      3.73 o 
   4   6   6       44.78       52.26      3.60 o 
   5   6   6       71.86       86.98      4.74 o 
   6   6   6       66.19       64.08      3.59 o 
   7   6   6        2.70       15.45      4.78 o 
   8   6   6       86.92      106.71      4.92 o 
   9   6   6       14.65       12.76      3.77 o 
  10   6   6        2.63       -0.87      4.77 o 
  11   6   6       47.17       53.37      4.92 o 
  12   6   6       41.17       50.86      4.18 o 
  13   6   6       25.39       30.96      4.98 o 
  14   6   6       30.74       40.83      4.48 o 
 -16   7   6       72.30       69.53      4.69 o 
 -15   7   6       12.66       16.75      4.73 o 
 -14   7   6       79.33       84.88      4.61 o 
 -13   7   6       80.85       87.61      4.58 o 
 -12   7   6      450.26      420.30      8.59 o 
 -11   7   6        0.79       -3.43      4.35 o 
 -10   7   6       50.69       62.72      5.58 o 
  -9   7   6     2877.79     2863.52     46.40 o 
  -8   7   6       29.72       30.36      4.27 o 
  -7   7   6      153.71      155.20      4.07 o 
  -6   7   6       82.57       85.47      4.02 o 
  -5   7   6      820.70      750.35      7.72 o 
  -4   7   6      407.44      400.39      6.07 o 
  -3   7   6     1399.73     1419.96     18.73 o 
  -2   7   6      939.49      908.12     18.58 o 
  -1   7   6     1613.93     1609.70     22.98 o 
   0   7   6      934.89      907.24     14.98 o 
   1   7   6     1909.14     1877.73     26.40 o 
   2   7   6      811.95      829.19     20.58 o 
   3   7   6     1417.67     1450.40     26.27 o 
   4   7   6      889.88      918.57     12.14 o 
   5   7   6      573.38      544.06      6.48 o 
   6   7   6      347.08      356.57      4.57 o 
   7   7   6      894.97      890.57     16.98 o 
   8   7   6      120.11      137.36      3.82 o 
   9   7   6        9.79       12.83      3.65 o 
  10   7   6        8.82       14.37      3.96 o 
  11   7   6        7.25        9.26      4.08 o 
  12   7   6        1.04        1.79      4.47 o 
  13   7   6       11.18       15.76      4.52 o 
  14   7   6       26.11       17.65      4.35 o 
 -16   8   6       80.48       62.20      4.64 o 
 -15   8   6        5.95       14.07      4.36 o 
 -14   8   6      142.50      146.24      4.77 o 
 -13   8   6        4.67        7.72      4.48 o 
 -12   8   6      548.07      594.92      9.83 o 
 -11   8   6       15.89       25.40      4.16 o 
 -10   8   6     1991.33     1978.94     18.98 o 
  -9   8   6       97.66      111.73      5.24 o 
  -8   8   6     1784.52     1862.65     30.66 o 
  -7   8   6      953.42      950.12      7.66 o 
  -6   8   6     1384.66     1296.13     14.83 o 
  -5   8   6      320.38      302.75      3.97 o 
  -4   8   6     3040.82     2896.71     37.57 o 
  -3   8   6       44.18       50.41      3.47 o 
  -2   8   6       15.09       16.60      3.48 o 
  -1   8   6       14.80       25.30      3.56 o 
   0   8   6       35.13       43.29      4.08 o 
   1   8   6      148.36      157.16      5.05 o 
   2   8   6       46.41       46.04      3.59 o 
   3   8   6      133.88      146.45      4.44 o 
   4   8   6       75.92       78.62      3.71 o 
   5   8   6      415.09      421.72      9.22 o 
   6   8   6      538.97      530.70      9.70 o 
   7   8   6      568.33      560.68      8.22 o 
   8   8   6      175.78      182.21      3.80 o 
   9   8   6      486.97      481.45      6.24 o 
  10   8   6       82.63       93.77      3.94 o 
  11   8   6      161.39      160.24      7.61 o 
  12   8   6       29.01       25.10      5.10 o 
  13   8   6       34.94       30.41      4.68 o 
 -15   9   6      100.59       88.67      5.56 o 
 -14   9   6      124.55      130.77      4.29 o 
 -13   9   6      278.04      273.59      5.82 o 
 -12   9   6      105.72      107.22      4.24 o 
 -11   9   6      276.44      278.36      4.64 o 
 -10   9   6      162.96      185.68      4.21 o 
  -9   9   6      167.94      172.51      5.87 o 
  -8   9   6       71.34       79.65      3.71 o 
  -7   9   6      828.97      811.71      7.07 o 
  -6   9   6      279.91      270.47      4.22 o 
  -5   9   6      431.27      460.06      4.67 o 
  -4   9   6       77.90       86.16      3.48 o 
  -3   9   6      103.32      116.18      4.75 o 
  -2   9   6      119.18      110.31      3.68 o 
  -1   9   6      132.24      142.67      3.56 o 
   0   9   6        2.11        6.33      3.63 o 
   1   9   6      526.17      543.81     14.10 o 
   2   9   6       21.19       35.80      3.97 o 
   3   9   6       78.68       99.74      3.98 o 
   4   9   6       10.18       14.75      3.41 o 
   5   9   6      312.43      320.64      7.06 o 
   6   9   6      527.30      512.92      8.95 o 
   7   9   6       97.66      116.60      3.75 o 
   8   9   6      153.88      155.10      5.13 o 
   9   9   6       31.01       41.36      3.56 o 
  10   9   6      113.80      115.52      4.53 o 
  11   9   6       38.96       50.08      4.21 o 
  12   9   6       37.36       29.18      4.19 o 
 -15  10   6        0.14        8.09      4.52 o 
 -14  10   6        2.04        6.04      4.04 o 
 -13  10   6       15.78       19.73      3.75 o 
 -12  10   6       58.69       59.39      3.91 o 
 -11  10   6       14.42       14.75      3.67 o 
 -10  10   6       71.16       72.02      4.02 o 
  -9  10   6       10.29       23.09      3.95 o 
  -8  10   6      100.46      103.44      4.73 o 
  -7  10   6       55.42       60.69      3.68 o 
  -6  10   6      448.72      435.05      6.78 o 
  -5  10   6      178.36      180.89      3.48 o 
  -4  10   6       12.59       21.32      3.41 o 
  -3  10   6       24.90       24.83      3.49 o 
  -2  10   6        0.14        5.98      3.69 o 
  -1  10   6      325.05      309.81      6.09 o 
   0  10   6      168.59      150.72      3.55 o 
   1  10   6      210.90      212.26      4.55 o 
   2  10   6        1.07        5.81      3.30 o 
   3  10   6       51.71       74.24      3.58 o 
   4  10   6       40.26       44.49      3.37 o 
   5  10   6      194.11      188.61      4.34 o 
   6  10   6        6.61       10.65      4.41 o 
   7  10   6       84.60      106.35      3.50 o 
   8  10   6        2.15       11.08      4.48 o 
   9  10   6       32.94       45.47      3.84 o 
  10  10   6        7.26       12.06      3.80 o 
  11  10   6        3.73        1.55      3.69 o 
  12  10   6        1.73        4.81      4.22 o 
 -14  11   6       61.33       52.49      4.25 o 
 -13  11   6       36.60       29.02      3.84 o 
 -12  11   6       14.50       21.83      3.73 o 
 -11  11   6        1.25        1.65      3.47 o 
 -10  11   6      140.37      135.33      3.87 o 
  -9  11   6       18.64       25.27      3.69 o 
  -8  11   6       28.64       31.98      3.22 o 
  -7  11   6        0.59        4.33      3.20 o 
  -6  11   6       50.15       56.73      3.38 o 
  -5  11   6        5.22        7.08      3.07 o 
  -4  11   6       14.28       17.30      3.25 o 
  -3  11   6      627.09      656.06     10.01 o 
  -2  11   6     2042.17     2047.15     30.38 o 
  -1  11   6       90.20       98.95      3.32 o 
   0  11   6       62.74       70.82      3.31 o 
   1  11   6      406.41      403.06      8.42 o 
   2  11   6      190.77      190.47      5.06 o 
   3  11   6       70.61       73.15      3.43 o 
   4  11   6      446.29      441.23     16.16 o 
   5  11   6      216.03      201.62      3.46 o 
   6  11   6        8.25       11.24      3.65 o 
   7  11   6        1.57        3.39      3.67 o 
   8  11   6       15.98       20.56      3.68 o 
   9  11   6        0.02        2.47      3.41 o 
  10  11   6       22.79       28.00      3.69 o 
  11  11   6       19.57       26.94      3.97 o 
 -13  12   6        2.60        6.01      4.04 o 
 -12  12   6       65.14       64.94      3.90 o 
 -11  12   6       21.63       18.78      3.64 o 
 -10  12   6       79.63       90.88      3.84 o 
  -9  12   6       67.22       65.31      3.73 o 
  -8  12   6      118.18      121.95      3.57 o 
  -7  12   6       27.65       25.73      3.30 o 
  -6  12   6      501.14      520.69      6.74 o 
  -5  12   6       15.65       23.87      3.34 o 
  -4  12   6      662.08      688.33      9.65 o 
  -3  12   6      383.57      362.68      5.44 o 
  -2  12   6      641.14      579.45      6.14 o 
  -1  12   6      142.84      163.79      5.41 o 
   0  12   6      604.96      635.69      8.15 o 
   1  12   6      260.74      252.84      3.77 o 
   2  12   6       14.30       13.81      3.17 o 
   3  12   6      427.66      424.26      4.90 o 
   4  12   6        0.44        3.52      4.01 o 
   5  12   6       73.19       77.98      3.49 o 
   6  12   6       72.74       79.08      3.91 o 
   7  12   6       95.88      107.14      6.12 o 
   8  12   6        6.61       12.36      3.64 o 
   9  12   6      205.44      179.17      3.84 o 
  10  12   6       41.24       38.11      3.95 o 
 -12  13   6       47.21       49.47      3.74 o 
 -11  13   6       57.87       67.54      5.20 o 
 -10  13   6      167.83      168.54      4.84 o 
  -9  13   6       30.92       41.10      3.48 o 
  -8  13   6        5.60        8.30      3.31 o 
  -7  13   6      227.06      221.06      4.89 o 
  -6  13   6       21.99       19.40      3.22 o 
  -5  13   6      475.73      478.37      5.10 o 
  -4  13   6        8.28       12.42      2.98 o 
  -3  13   6      328.88      330.99      6.29 o 
  -2  13   6      256.97      242.42      3.80 o 
  -1  13   6      587.30      568.66      9.52 o 
   0  13   6      178.52      186.71      3.43 o 
   1  13   6      109.15      127.20      4.38 o 
   2  13   6      253.48      249.52      4.92 o 
   3  13   6      369.00      376.92      4.02 o 
   4  13   6       64.17       66.96      3.98 o 
   5  13   6        0.50        9.01      3.56 o 
   6  13   6        8.10       11.28      3.64 o 
   7  13   6       99.62       98.93      4.10 o 
   8  13   6       93.11       79.09      3.88 o 
   9  13   6       28.56       43.50      4.00 o 
 -10  14   6        0.22        7.11      4.00 o 
  -9  14   6       15.90       18.04      3.79 o 
  -8  14   6        1.06        4.53      3.34 o 
  -7  14   6        4.14        2.31      3.20 o 
  -6  14   6      230.21      220.84      3.71 o 
  -5  14   6       37.84       47.37      4.10 o 
  -4  14   6        6.94        4.94      2.92 o 
  -3  14   6      122.22      126.86      3.82 o 
  -2  14   6       28.15       32.30      3.27 o 
  -1  14   6      166.84      158.62      4.18 o 
   0  14   6       38.50       42.87      4.59 o 
   1  14   6       58.68       64.07      3.11 o 
   2  14   6       22.93       19.00      3.78 o 
   3  14   6        7.27       13.81      4.84 o 
   4  14   6        6.05       10.07      4.29 o 
   5  14   6        0.11        8.14      3.90 o 
   6  14   6        2.15        4.76      3.49 o 
   7  14   6        2.70        1.28      3.59 o 
  -8  15   6       13.08       12.27      3.41 o 
  -7  15   6        7.78        9.86      3.51 o 
  -6  15   6       26.61       36.16      3.45 o 
  -5  15   6       11.83       18.31      3.68 o 
  -4  15   6       50.49       55.24      2.89 o 
  -3  15   6       40.28       38.25      3.26 o 
  -2  15   6      160.11      162.17      5.16 o 
  -1  15   6        4.87        9.73      3.06 o 
   0  15   6       56.23       49.41      3.23 o 
   1  15   6        5.50       13.61      3.54 o 
   2  15   6       75.62       82.54      4.04 o 
   3  15   6       11.43       10.24      3.64 o 
   4  15   6       75.95       58.40      3.88 o 
   5  15   6       64.12       59.12      3.92 o 
  -5  16   6        3.91        8.13      3.25 o 
  -4  16   6      128.31      105.95      3.90 o 
  -3  16   6       25.67       23.85      3.60 o 
  -2  16   6       48.43       43.09      3.39 o 
  -1  16   6        1.19        3.11      3.17 o 
   0  16   6        3.88        1.20      3.37 o 
   1  16   6        0.40        9.96      3.93 o 
   2  16   6        0.79        4.65      3.66 o 
 -18   1   7       11.95       14.55      7.32 o 
 -17   1   7        0.45        4.29      6.53 o 
 -16   1   7        0.58        1.38      5.35 o 
 -15   1   7       37.10       46.04      5.46 o 
 -14   1   7      245.13      239.55      5.75 o 
 -13   1   7        1.21        2.81      4.44 o 
 -12   1   7      951.18      969.85      6.22 o 
 -11   1   7       14.61       20.20      4.84 o 
 -10   1   7        9.67       13.20      4.42 o 
  -9   1   7        7.93       10.65      4.47 o 
  -8   1   7      648.08      675.64      5.98 o 
  -7   1   7        2.14        0.51      4.29 o 
  -6   1   7        8.43        6.84      4.34 o 
  -5   1   7      625.67      663.31      8.18 o 
  -4   1   7       12.81        8.38      3.89 o 
  -3   1   7       18.51       16.76      3.56 o 
  -2   1   7        0.66        2.32      3.75 o 
  -1   1   7      570.38      565.77      4.31 o 
   0   1   7      102.62       95.42      3.56 o 
   1   1   7     4207.29     4338.70     12.11 o 
   2   1   7     1782.83     1929.56     10.74 o 
   3   1   7     1009.83      996.08      9.59 o 
   4   1   7     1816.65     1997.22     22.31 o 
   5   1   7     1483.53     1510.22     11.48 o 
   6   1   7        9.92       16.70      3.92 o 
   7   1   7     2233.32     2256.64     25.34 o 
   8   1   7       22.51       28.21      4.00 o 
   9   1   7       17.43       16.05      4.63 o 
  10   1   7       31.23       39.09      4.39 o 
  11   1   7      211.16      187.94      5.62 o 
  12   1   7       78.58       84.40      4.84 o 
  13   1   7       17.37       14.62      8.41 o 
  14   1   7       23.44       26.90      7.95 o 
  15   1   7        1.61        7.91      4.91 o 
 -18   2   7      236.64      198.20      7.51 o 
 -17   2   7       94.41       96.48      6.61 o 
 -16   2   7       86.81       88.82      5.50 o 
 -15   2   7      451.88      487.36      6.08 o 
 -14   2   7      379.53      391.24      5.68 o 
 -13   2   7     1783.47     1873.60     17.73 o 
 -12   2   7       16.91       19.92      4.91 o 
 -11   2   7        3.48       10.61      4.32 o 
 -10   2   7      244.05      238.06      6.00 o 
  -9   2   7     1564.81     1557.76     13.53 o 
  -8   2   7      334.69      327.76      5.17 o 
  -7   2   7     2847.78     2751.09     20.51 o 
  -6   2   7     1488.87     1400.72      8.80 o 
  -5   2   7     3692.85     3483.19     38.62 o 
  -4   2   7      303.96      260.92      6.08 o 
  -3   2   7     3343.29     2960.21     25.96 o 
  -2   2   7     4455.76     4408.92     35.57 o 
  -1   2   7     8448.39     8319.37     43.89 o 
   0   2   7     3176.18     3132.11     17.61 o 
   1   2   7     6423.37     6636.86     58.28 o 
   2   2   7     7629.63     7771.30     67.53 o 
   3   2   7     1904.36     1844.86     13.10 o 
   4   2   7       69.19      109.87      3.56 o 
   5   2   7     1293.89     1310.03     11.96 o 
   6   2   7     2408.38     2469.87     23.78 o 
   7   2   7       49.18       49.24      3.95 o 
   8   2   7     1896.69     1924.78     22.92 o 
   9   2   7      212.31      211.92      4.53 o 
  10   2   7       41.50       45.75      4.52 o 
  11   2   7       35.37       45.88      4.43 o 
  12   2   7     1061.46     1044.67     40.01 o 
  13   2   7      180.38      185.35      4.99 o 
  14   2   7      115.72      112.03      4.96 o 
 -18   3   7      256.81      212.08      9.69 o 
 -17   3   7       13.12       15.19      5.31 o 
 -16   3   7       46.32       38.93      5.14 o 
 -15   3   7        6.38        4.83      5.21 o 
 -14   3   7      888.84      846.78     14.31 o 
 -13   3   7        0.74        1.31      4.85 o 
 -12   3   7     1408.66     1527.50     14.34 o 
 -11   3   7       90.77       97.95      5.18 o 
 -10   3   7       64.12       71.72      4.61 o 
  -9   3   7       13.62       19.78      4.30 o 
  -8   3   7     1626.27     1564.15     23.82 o 
  -7   3   7       25.16       34.45      3.96 o 
  -6   3   7     1604.32     1759.01     20.58 o 
  -5   3   7      135.16      151.12      3.84 o 
  -4   3   7     2311.68     2769.28     25.80 o 
  -3   3   7       19.03       48.41      7.61 o 
  -2   3   7      102.56      133.89      3.86 o 
  -1   3   7      162.08      174.48      5.68 o 
   0   3   7      142.60      135.76      3.91 o 
   1   3   7      716.04      800.76      5.67 o 
   2   3   7      457.74      478.95      5.15 o 
   3   3   7       11.48       14.75      3.66 o 
   4   3   7     1313.84     1335.38     12.05 o 
   5   3   7      310.06      308.91      3.78 o 
   6   3   7       50.37       55.30      3.75 o 
   7   3   7      484.20      481.90      5.78 o 
   8   3   7        8.20        9.43      3.84 o 
   9   3   7       13.38       12.27      4.36 o 
  10   3   7       86.04       86.43      5.11 o 
  11   3   7       84.29       88.14      4.51 o 
  12   3   7        5.51       11.42      5.11 o 
  13   3   7        9.64       14.12      4.63 o 
  14   3   7        1.59       15.45      5.56 o 
 -17   4   7        3.21       10.76      5.35 o 
 -16   4   7        5.65        8.78      5.20 o 
 -15   4   7        0.25        6.16      4.97 o 
 -14   4   7       53.46       46.77      5.12 o 
 -13   4   7       12.15       15.03      5.03 o 
 -12   4   7        1.02       -2.66      4.83 o 
 -11   4   7      871.62      839.55      5.82 o 
 -10   4   7      202.28      180.81      4.98 o 
  -9   4   7      170.86      179.91      5.55 o 
  -8   4   7        0.06        1.38      4.33 o 
  -7   4   7     1050.48     1035.70     11.27 o 
  -6   4   7       18.56       16.27      3.62 o 
  -5   4   7        0.71        6.09      3.36 o 
  -4   4   7      648.90      728.39      9.38 o 
  -3   4   7      812.63      815.03      9.59 o 
  -2   4   7       18.51       25.41      3.87 o 
  -1   4   7      540.08      545.55      8.93 o 
   0   4   7       44.97       36.34      3.34 o 
   1   4   7        4.04        5.34      3.60 o 
   2   4   7        2.87        5.25      3.96 o 
   3   4   7      287.98      267.95      4.17 o 
   4   4   7       17.88       20.16      4.06 o 
   5   4   7       70.30       70.65      4.16 o 
   6   4   7        4.61        7.92      3.91 o 
   7   4   7       40.16       51.31      4.31 o 
   8   4   7        0.48        3.94      4.04 o 
   9   4   7      193.68      176.63      5.25 o 
  10   4   7      166.02      153.64      4.79 o 
  11   4   7        0.37        7.25      5.05 o 
  12   4   7       40.22       42.71      5.65 o 
  13   4   7        7.18        0.17      6.90 o 
  14   4   7        0.02        8.95      5.21 o 
 -17   5   7        2.15        3.10      5.14 o 
 -16   5   7       87.78       84.24      5.09 o 
 -15   5   7       12.10       19.10      4.65 o 
 -14   5   7      453.58      418.85      8.92 o 
 -13   5   7       43.22       48.59      4.68 o 
 -12   5   7      209.40      195.76      5.29 o 
 -11   5   7      183.45      174.09      5.03 o 
 -10   5   7     2312.60     2369.32     42.98 o 
  -9   5   7       45.76       54.45      4.75 o 
  -8   5   7      983.05      981.44     11.19 o 
  -7   5   7       18.83       22.67      4.19 o 
  -6   5   7      479.93      466.11      5.23 o 
  -5   5   7      361.44      354.26      4.78 o 
  -4   5   7      301.71      290.05      4.83 o 
  -3   5   7      115.43      120.78      3.80 o 
  -2   5   7      165.48      170.09      4.01 o 
  -1   5   7      953.49      877.08     14.37 o 
   0   5   7       30.17       45.19      4.18 o 
   1   5   7     3459.24     3519.19     47.98 o 
   2   5   7       89.53      114.16      9.33 o 
   3   5   7      970.67      936.52     13.75 o 
   4   5   7      176.14      193.19      4.11 o 
   5   5   7      634.90      644.79      8.83 o 
   6   5   7        0.62        1.98      3.98 o 
   7   5   7     1373.50     1426.21     12.25 o 
   8   5   7       30.98       31.91      4.13 o 
   9   5   7       69.93       76.55      4.49 o 
  10   5   7        6.48       19.29      4.91 o 
  11   5   7       17.03       15.58      4.99 o 
  12   5   7        2.12        5.48      5.04 o 
  13   5   7       48.29       46.09      4.53 o 
  14   5   7        1.49       -0.43      5.52 o 
 -17   6   7       11.50       13.64      5.20 o 
 -16   6   7      122.54      122.89      5.07 o 
 -15   6   7       59.64       62.33      4.86 o 
 -14   6   7      382.46      360.31      5.24 o 
 -13   6   7     1489.12     1490.85     13.46 o 
 -12   6   7        0.49        5.42      4.40 o 
 -11   6   7      852.06      889.20     10.99 o 
 -10   6   7       60.09       64.92      4.66 o 
  -9   6   7     1084.09     1096.38     14.27 o 
  -8   6   7      245.40      256.45      4.66 o 
  -7   6   7     3984.76     3997.57     28.10 o 
  -6   6   7     1689.80     1705.80     17.67 o 
  -5   6   7     9331.83     9573.58    129.99 o 
  -4   6   7     3500.57     3346.51     34.93 o 
  -3   6   7     6759.11     6704.68     82.40 o 
  -2   6   7     2891.97     2756.07     28.12 o 
  -1   6   7     2687.82     2552.85     45.22 o 
   0   6   7     6013.17     6109.01     74.10 o 
   1   6   7    12403.75    12943.25    322.91 o 
   2   6   7     6225.05     6491.77     81.62 o 
   3   6   7     1002.68     1007.82     24.54 o 
   4   6   7      418.35      415.68      8.34 o 
   5   6   7      324.66      318.02      6.75 o 
   6   6   7     1017.65     1014.88     13.77 o 
   7   6   7        0.80        6.24      3.65 o 
   8   6   7      703.33      689.79      8.98 o 
   9   6   7       12.16       20.22      4.33 o 
  10   6   7       12.45       11.47      6.66 o 
  11   6   7      107.69      102.25      4.77 o 
  12   6   7      131.37      126.91      7.63 o 
  13   6   7      207.62      215.62      7.31 o 
 -16   7   7       39.66       36.05      4.87 o 
 -15   7   7       39.09       44.26      4.61 o 
 -14   7   7      166.28      154.16      4.80 o 
 -13   7   7        1.36       14.72      4.53 o 
 -12   7   7      392.03      428.20      6.44 o 
 -11   7   7        2.87        3.00      4.30 o 
 -10   7   7       64.07       77.59      4.71 o 
  -9   7   7       45.17       39.57      4.35 o 
  -8   7   7       70.36       56.03      4.09 o 
  -7   7   7        0.14       14.79      5.39 o 
  -6   7   7      849.41      880.99     11.35 o 
  -5   7   7       37.25       32.85      3.86 o 
  -4   7   7       30.13       40.66      4.53 o 
  -3   7   7      131.26      131.56      3.72 o 
  -2   7   7      122.72      128.50      7.58 o 
  -1   7   7      866.22      857.66     20.32 o 
   0   7   7      121.60      171.71      4.26 o 
   1   7   7      748.76      790.41     22.61 o 
   2   7   7      150.24      145.53      4.65 o 
   3   7   7      216.17      231.51      6.99 o 
   4   7   7      149.09      160.73      6.50 o 
   5   7   7      682.92      713.24     10.08 o 
   6   7   7        1.76        8.27      3.38 o 
   7   7   7      641.42      635.12      5.75 o 
   8   7   7      118.54      138.27      3.62 o 
   9   7   7       24.92       37.67      3.90 o 
  10   7   7       14.54       10.38      3.86 o 
  11   7   7       63.16       70.90      4.08 o 
  12   7   7        8.16       12.99      4.70 o 
  13   7   7       19.61       17.11      4.92 o 
 -16   8   7        0.01        5.26      4.27 o 
 -15   8   7        1.86        2.08      4.52 o 
 -14   8   7       36.20       40.06      4.50 o 
 -13   8   7       38.02       35.55      4.60 o 
 -12   8   7       21.72       23.35      4.31 o 
 -11   8   7       13.73       14.79      4.45 o 
 -10   8   7       45.66       51.90      4.10 o 
  -9   8   7       40.15       35.40      4.24 o 
  -8   8   7      121.97      112.70      4.05 o 
  -7   8   7      113.92      141.52      4.15 o 
  -6   8   7      144.56      151.19      4.02 o 
  -5   8   7      207.48      202.00      3.80 o 
  -4   8   7       31.00       34.14      3.62 o 
  -3   8   7      110.19      131.03      3.72 o 
  -2   8   7      316.14      326.13      7.41 o 
  -1   8   7       49.78       54.81      4.42 o 
   0   8   7      395.96      417.25      8.27 o 
   1   8   7      176.22      179.22      4.17 o 
   2   8   7      398.67      376.03      6.20 o 
   3   8   7        6.69       16.29      3.60 o 
   4   8   7       35.89       47.79      3.52 o 
   5   8   7        0.83        5.56      3.09 o 
   6   8   7      550.90      564.74      9.79 o 
   7   8   7      224.48      223.45      5.02 o 
   8   8   7       64.75       67.55      3.62 o 
   9   8   7        0.01        4.97      5.40 o 
  10   8   7      177.93      183.85      4.14 o 
  11   8   7        8.06        7.57      4.25 o 
  12   8   7        0.55        3.67      4.38 o 
 -15   9   7        4.53        7.66      4.37 o 
 -14   9   7       63.78       64.04      4.49 o 
 -13   9   7        0.60       -1.43      4.33 o 
 -12   9   7       51.34       56.04      4.55 o 
 -11   9   7       22.43       20.22      3.81 o 
 -10   9   7      107.84      119.41      4.24 o 
  -9   9   7       12.87       21.26      3.76 o 
  -8   9   7      169.88      154.35      3.59 o 
  -7   9   7       69.48       69.50      3.76 o 
  -6   9   7        5.05       10.95      4.69 o 
  -5   9   7      505.14      465.46      3.97 o 
  -4   9   7      549.63      546.85      8.19 o 
  -3   9   7       14.29       20.30      3.45 o 
  -2   9   7      423.91      381.14      5.43 o 
  -1   9   7      152.02      159.92      4.37 o 
   0   9   7      476.52      442.92     10.57 o 
   1   9   7      135.10      136.45      3.71 o 
   2   9   7        1.04        4.32      3.98 o 
   3   9   7      618.32      604.40      9.80 o 
   4   9   7       28.50       31.87      3.40 o 
   5   9   7      356.56      341.73      4.91 o 
   6   9   7        0.16        6.68      3.72 o 
   7   9   7      108.86      119.18      3.43 o 
   8   9   7       91.77       88.31      3.59 o 
   9   9   7      101.14      109.60      3.73 o 
  10   9   7        4.23        7.42      3.88 o 
  11   9   7       63.65       57.30      3.97 o 
  12   9   7        1.84        2.69      4.41 o 
 -14  10   7       33.10       31.35      4.16 o 
 -13  10   7      145.75      134.00      4.69 o 
 -12  10   7        4.83        5.21      4.02 o 
 -11  10   7      205.96      206.85      4.36 o 
 -10  10   7       14.72       11.26      4.07 o 
  -9  10   7      162.88      187.88      4.19 o 
  -8  10   7      114.43      134.65      3.92 o 
  -7  10   7      166.60      193.09      5.36 o 
  -6  10   7      552.30      550.23      7.08 o 
  -5  10   7      392.79      411.10      7.75 o 
  -4  10   7       31.54       43.23      3.50 o 
  -3  10   7      347.66      403.83      5.55 o 
  -2  10   7      879.60      866.51     17.48 o 
  -1  10   7     1754.51     1683.23     43.11 o 
   0  10   7     1289.57     1327.77     23.73 o 
   1  10   7      447.35      441.97      5.75 o 
   2  10   7      799.19      849.38     15.07 o 
   3  10   7      590.24      608.01     14.17 o 
   4  10   7      743.55      702.72      8.06 o 
   5  10   7        0.47        4.64      3.55 o 
   6  10   7      255.26      255.97      6.50 o 
   7  10   7       66.07       59.77      3.72 o 
   8  10   7      373.94      354.71      3.99 o 
   9  10   7       70.09       79.68      3.68 o 
  10  10   7      106.78       95.95      3.75 o 
  11  10   7       28.74       30.88      4.00 o 
 -14  11   7       57.84       49.48      4.32 o 
 -13  11   7        0.07        3.23      3.84 o 
 -12  11   7      107.04      107.29      3.79 o 
 -11  11   7        0.46        7.83      3.52 o 
 -10  11   7       60.45       70.52      3.92 o 
  -9  11   7        9.28       13.74      4.96 o 
  -8  11   7      235.59      241.05      4.23 o 
  -7  11   7       45.11       41.49      3.61 o 
  -6  11   7      132.79      129.89      5.50 o 
  -5  11   7       46.01       45.56      3.41 o 
  -4  11   7      218.60      225.52      3.52 o 
  -3  11   7       13.23       20.70      3.56 o 
  -2  11   7      165.10      172.62      8.72 o 
  -1  11   7      916.72      919.53     15.75 o 
   0  11   7        0.72        8.69      3.42 o 
   1  11   7       15.08       13.91      3.43 o 
   2  11   7       67.66       63.64      3.50 o 
   3  11   7      271.10      283.30      6.91 o 
   4  11   7       11.39       16.55      3.30 o 
   5  11   7      449.34      451.84     10.25 o 
   6  11   7       20.81       21.93      3.38 o 
   7  11   7       52.38       65.85      3.53 o 
   8  11   7       34.72       40.86      3.99 o 
   9  11   7       18.24       18.65      3.76 o 
  10  11   7        7.90       11.96      3.86 o 
 -13  12   7       20.66       18.89      3.90 o 
 -12  12   7        3.19       10.05      3.75 o 
 -11  12   7       34.14       32.78      3.64 o 
 -10  12   7        4.90       -3.74      3.74 o 
  -9  12   7       42.53       45.36      3.74 o 
  -8  12   7       38.03       47.20      3.44 o 
  -7  12   7      247.36      235.39      4.78 o 
  -6  12   7        3.13        5.44      3.22 o 
  -5  12   7       51.70       49.56      3.14 o 
  -4  12   7        0.17        9.05      3.09 o 
  -3  12   7      239.47      245.36      5.39 o 
  -2  12   7      127.11      127.91      3.27 o 
  -1  12   7       19.34       21.44      3.13 o 
   0  12   7       19.41       32.44      3.58 o 
   1  12   7      256.96      249.98      3.51 o 
   2  12   7       36.24       45.24      3.44 o 
   3  12   7        0.33        7.33      3.44 o 
   4  12   7      167.82      156.79      3.55 o 
   5  12   7       81.18       72.64      3.29 o 
   6  12   7       45.14       50.94      3.63 o 
   7  12   7       34.64       40.22      3.86 o 
   8  12   7        0.17        5.17      3.46 o 
   9  12   7        3.79        4.06      3.65 o 
 -11  13   7       18.50       22.68      3.86 o 
 -10  13   7       89.32       89.58      4.53 o 
  -9  13   7       28.81       39.02      3.80 o 
  -8  13   7       15.96       22.55      3.30 o 
  -7  13   7       65.86       61.79      3.22 o 
  -6  13   7      109.35      104.96      3.40 o 
  -5  13   7       13.94       16.48      3.24 o 
  -4  13   7       47.87       47.72      3.15 o 
  -3  13   7        3.41        5.74      3.09 o 
  -2  13   7        2.17       10.63      3.15 o 
  -1  13   7        2.80       12.04      3.08 o 
   0  13   7        0.92        9.85      3.27 o 
   1  13   7       27.45       34.31      4.13 o 
   2  13   7       11.33       16.21      3.27 o 
   3  13   7      164.28      184.64      3.73 o 
   4  13   7        9.25       12.81      3.59 o 
   5  13   7       92.43      104.54      3.56 o 
   6  13   7        0.19        7.21      3.59 o 
   7  13   7       52.40       56.72      3.58 o 
   8  13   7       14.48       14.22      3.82 o 
 -10  14   7       13.03       14.02      3.75 o 
  -9  14   7       94.01       92.72      5.63 o 
  -8  14   7       85.50       83.28      3.81 o 
  -7  14   7       64.05       68.48      3.43 o 
  -6  14   7       56.65       56.94      3.32 o 
  -5  14   7      247.47      259.01      4.13 o 
  -4  14   7      106.73      116.72      3.13 o 
  -3  14   7      203.99      206.26      3.44 o 
  -2  14   7      318.18      285.02      4.41 o 
  -1  14   7       94.33       97.54      3.25 o 
   0  14   7      136.95      140.15      4.33 o 
   1  14   7      178.46      176.58      3.73 o 
   2  14   7      167.22      178.72      3.64 o 
   3  14   7       55.50       62.04      4.08 o 
   4  14   7       88.65       77.63      3.97 o 
   5  14   7        9.94       11.05      3.53 o 
   6  14   7       11.49       12.55      3.55 o 
  -8  15   7        0.57        6.81      3.30 o 
  -7  15   7        0.73        6.30      3.46 o 
  -6  15   7       47.65       47.07      3.51 o 
  -5  15   7        0.52       11.28      3.20 o 
  -4  15   7       60.39       44.77      3.08 o 
  -3  15   7        0.62       -1.86      3.06 o 
  -2  15   7        1.30        4.98      3.13 o 
  -1  15   7        2.49        3.48      3.06 o 
   0  15   7        2.19        3.68      3.83 o 
   1  15   7       12.30        7.03      3.34 o 
   2  15   7        0.10       13.56      3.92 o 
   3  15   7       17.69       20.30      3.85 o 
   4  15   7        2.39        8.60      4.06 o 
  -4  16   7        0.94        4.11      3.30 o 
  -3  16   7        1.78        7.58      3.17 o 
  -2  16   7        5.95        6.81      3.12 o 
  -1  16   7        6.04        4.50      3.07 o 
   0  16   7        1.47        8.56      4.12 o 
   1  16   7        7.27       12.89      4.71 o 
 -18   0   8      225.50      218.41     12.64 o 
 -17   0   8       55.26       66.06     11.41 o 
 -16   0   8       63.88       74.95     11.19 o 
 -15   0   8       51.30       56.60      7.65 o 
 -14   0   8      352.56      393.94      8.04 o 
 -13   0   8       59.92       62.51      8.00 o 
 -12   0   8     6899.96     7213.17    128.16 o 
 -11   0   8       62.73       70.61      7.96 o 
 -10   0   8       52.14       45.56      6.48 o 
  -9   0   8      103.94      102.08      6.26 o 
  -8   0   8     2063.16     2201.36     29.64 o 
  -7   0   8      225.02      262.52      5.92 o 
  -6   0   8     8133.56     9177.12    100.74 o 
  -5   0   8      531.60      522.21      9.95 o 
  -4   0   8     7114.16     7991.80     28.17 o 
  -3   0   8        6.49       19.37      5.21 o 
  -2   0   8     3727.90     3693.40     20.25 o 
  -1   0   8     1589.36     1546.14      7.23 o 
   0   0   8      230.22      194.45      7.11 o 
   1   0   8     9280.33     9454.55     80.00 o 
   2   0   8     2206.23     2232.01     34.43 o 
   3   0   8     5996.64     5737.89     70.89 o 
   4   0   8     1151.80     1058.64     11.29 o 
   5   0   8     1788.94     1635.97     30.47 o 
   6   0   8      166.57      147.30      6.82 o 
   7   0   8     2124.94     2187.54     23.67 o 
   8   0   8      216.20      207.57      6.26 o 
   9   0   8      282.57      266.04      5.96 o 
  10   0   8        2.14       -7.22      7.22 o 
  11   0   8      255.98      239.82      6.51 o 
  12   0   8        6.03       24.23      6.82 o 
  13   0   8       15.82       14.47     23.16 o 
  14   0   8       24.74       34.24      6.94 o 
 -18   1   8       72.66       80.43      9.36 o 
 -17   1   8      120.84      110.84      7.43 o 
 -16   1   8       13.20       10.97      5.55 o 
 -15   1   8      163.52      188.53      7.02 o 
 -14   1   8        0.74        7.84      4.91 o 
 -13   1   8     1053.28     1027.76      7.59 o 
 -12   1   8       63.90       54.70      5.14 o 
 -11   1   8     3556.57     3530.55     32.66 o 
 -10   1   8      966.20      988.37      9.24 o 
  -9   1   8      953.19      994.54      6.44 o 
  -8   1   8      836.50      809.97      7.96 o 
  -7   1   8     3005.84     3109.74     22.11 o 
  -6   1   8     2688.03     2750.42     17.10 o 
  -5   1   8     2412.07     2180.74     14.63 o 
  -4   1   8       38.27       37.44      4.09 o 
  -3   1   8     1174.43     1183.45      9.29 o 
  -2   1   8     1117.85     1088.17      6.94 o 
  -1   1   8      382.41      384.34      3.93 o 
   0   1   8     1131.95     1098.79     11.77 o 
   1   1   8     1079.25     1206.94      4.74 o 
   2   1   8     8033.96     8194.67     21.16 o 
   3   1   8      127.49      101.57      3.48 o 
   4   1   8      638.72      578.86      4.95 o 
   5   1   8      254.71      247.97      3.85 o 
   6   1   8     1559.87     1553.63     18.22 o 
   7   1   8      478.37      466.03      6.01 o 
   8   1   8     2811.64     2825.12     31.57 o 
   9   1   8      184.66      209.41      4.58 o 
  10   1   8      219.82      214.90      4.83 o 
  11   1   8       50.94       56.00      4.72 o 
  12   1   8      338.42      327.02      5.20 o 
  13   1   8      132.89      148.18      6.62 o 
  14   1   8      118.61      112.85      5.02 o 
 -18   2   8       12.30       13.56      6.86 o 
 -17   2   8        0.97       -1.09      5.49 o 
 -16   2   8        7.33       14.83      5.23 o 
 -15   2   8       62.87       69.17      5.38 o 
 -14   2   8        0.03        4.68      4.99 o 
 -13   2   8        9.03       12.61      4.36 o 
 -12   2   8     2082.04     2168.75     16.64 o 
 -11   2   8      217.88      213.31      4.97 o 
 -10   2   8      160.68      165.96      4.78 o 
  -9   2   8      140.69      125.82      4.44 o 
  -8   2   8       43.31       72.09     12.07 o 
  -7   2   8       41.03       50.14      4.23 o 
  -6   2   8       29.33       47.28      3.94 o 
  -5   2   8        9.02       11.12      4.01 o 
  -4   2   8      279.90      284.92      3.85 o 
  -3   2   8     1106.15     1186.21      7.31 o 
  -2   2   8      455.69      481.45      4.72 o 
  -1   2   8        2.99        3.22      4.04 o 
   0   2   8      193.77      208.06      3.93 o 
   1   2   8      104.89      113.64      3.75 o 
   2   2   8      587.05      665.68      7.64 o 
   3   2   8      166.48      210.00      4.72 o 
   4   2   8      254.58      282.98      3.79 o 
   5   2   8       60.64       80.63      3.70 o 
   6   2   8        2.02        9.19      3.50 o 
   7   2   8      247.81      252.23      4.09 o 
   8   2   8       99.69      116.64      4.05 o 
   9   2   8      203.73      204.51      5.65 o 
  10   2   8      105.21       94.17      4.76 o 
  11   2   8       16.32        6.57      8.38 o 
  12   2   8        3.45        4.94      4.46 o 
  13   2   8        8.73       17.28      4.96 o 
  14   2   8       11.32        9.21      5.05 o 
 -18   3   8        4.39        7.08      5.68 o 
 -17   3   8        9.59        8.34      5.39 o 
 -16   3   8       27.06       42.36      5.04 o 
 -15   3   8        1.80        6.50      4.83 o 
 -14   3   8        0.72       -0.41      4.99 o 
 -13   3   8      259.05      270.73      5.59 o 
 -12   3   8       27.15       35.81      4.92 o 
 -11   3   8        2.42        6.25      4.72 o 
 -10   3   8      462.98      476.54      6.27 o 
  -9   3   8      547.51      564.87      7.19 o 
  -8   3   8      169.93      203.38      5.22 o 
  -7   3   8      742.36      756.79     10.51 o 
  -6   3   8      391.03      389.19      4.17 o 
  -5   3   8     1325.95     1217.76      9.34 o 
  -4   3   8     1141.79     1190.77     16.85 o 
  -3   3   8     3858.47     4162.30     32.93 o 
  -2   3   8      172.98      177.81      3.68 o 
  -1   3   8       11.43        9.23      3.24 o 
   0   3   8       14.66       15.68      3.62 o 
   1   3   8      264.02      278.42      3.99 o 
   2   3   8      127.50      107.69      3.68 o 
   3   3   8      108.85      113.57      3.78 o 
   4   3   8      465.98      492.06      4.56 o 
   5   3   8      356.39      353.95      5.59 o 
   6   3   8      315.40      321.84      4.04 o 
   7   3   8      501.30      503.79      4.39 o 
   8   3   8      490.81      496.86      4.56 o 
   9   3   8       17.59       35.21      4.64 o 
  10   3   8     1399.51     1354.62     21.34 o 
  11   3   8      386.12      378.38      5.06 o 
  12   3   8      134.63      129.53      6.14 o 
  13   3   8       63.71       72.35      6.89 o 
  14   3   8      103.27      101.70      5.82 o 
 -17   4   8      122.38      113.63      5.76 o 
 -16   4   8      221.20      227.77      5.31 o 
 -15   4   8       95.38       97.44      5.00 o 
 -14   4   8      316.32      328.22      5.24 o 
 -13   4   8      251.69      268.67      4.99 o 
 -12   4   8     1384.83     1413.59     17.07 o 
 -11   4   8      531.04      514.42      6.28 o 
 -10   4   8        5.89        8.12      4.90 o 
  -9   4   8      287.46      283.10      8.23 o 
  -8   4   8     1273.38     1300.87     21.42 o 
  -7   4   8        1.09        0.88      3.91 o 
  -6   4   8     1617.10     1693.44     16.07 o 
  -5   4   8       67.35       71.60      3.64 o 
  -4   4   8       97.24      100.55      3.88 o 
  -3   4   8      664.00      639.64      6.76 o 
  -2   4   8      115.64      108.20      5.20 o 
  -1   4   8      332.74      325.59      8.46 o 
   0   4   8       11.89       10.25      3.24 o 
   1   4   8     1017.44      974.48     11.56 o 
   2   4   8      785.34      725.11      9.33 o 
   3   4   8      468.07      441.95      9.15 o 
   4   4   8      763.05      717.19      5.92 o 
   5   4   8      336.16      352.85      4.62 o 
   6   4   8      468.60      478.83      6.61 o 
   7   4   8      600.41      605.94      7.77 o 
   8   4   8       63.95       63.79      4.03 o 
   9   4   8      463.78      443.28      5.15 o 
  10   4   8      122.54      114.84      4.65 o 
  11   4   8       77.89       80.56      6.16 o 
  12   4   8        1.64        3.16      4.79 o 
  13   4   8       61.83       54.20      5.65 o 
  14   4   8       27.78       28.18      7.82 o 
 -17   5   8       73.33       62.60      5.42 o 
 -16   5   8        0.22        3.00      4.87 o 
 -15   5   8      427.85      392.93     11.43 o 
 -14   5   8       27.30       22.51      4.70 o 
 -13   5   8      739.76      720.61     10.83 o 
 -12   5   8       38.41       46.77      4.71 o 
 -11   5   8      266.39      288.57      4.99 o 
 -10   5   8      304.89      315.97      6.31 o 
  -9   5   8     3831.22     3788.71     47.23 o 
  -8   5   8      824.53      788.36      8.85 o 
  -7   5   8     3995.70     4089.49     37.74 o 
  -6   5   8     2449.84     2490.22     18.42 o 
  -5   5   8     2638.49     2558.91     24.45 o 
  -4   5   8     1852.27     1873.66     21.83 o 
  -3   5   8     3800.06     3840.63     48.58 o 
  -2   5   8     2235.22     2291.77     29.49 o 
  -1   5   8      969.56      963.63     19.89 o 
   0   5   8      466.44      464.81      7.45 o 
   1   5   8       57.49       62.83      3.78 o 
   2   5   8      166.47      177.60      3.85 o 
   3   5   8        3.32        0.11      3.52 o 
   4   5   8      152.65      153.75      4.21 o 
   5   5   8      275.73      272.39      4.86 o 
   6   5   8      329.85      327.02      5.37 o 
   7   5   8      129.70      144.47      4.40 o 
   8   5   8      342.44      368.59      4.93 o 
   9   5   8      676.41      682.89      8.46 o 
  10   5   8      274.34      286.84      7.74 o 
  11   5   8      260.70      274.36      5.38 o 
  12   5   8       67.01       77.56      5.22 o 
  13   5   8      124.54      135.22      6.00 o 
 -17   6   8        3.13        1.69      5.14 o 
 -16   6   8       31.15       27.29      4.95 o 
 -15   6   8        0.09        1.63      4.80 o 
 -14   6   8        3.74       15.90      4.75 o 
 -13   6   8       31.18       35.98      4.75 o 
 -12   6   8       58.20       56.04      4.48 o 
 -11   6   8        6.08       18.42      4.42 o 
 -10   6   8       45.20       44.49      4.24 o 
  -9   6   8        1.04        1.58      4.45 o 
  -8   6   8       86.78       65.86      4.42 o 
  -7   6   8      119.51      118.71      4.03 o 
  -6   6   8      334.53      380.05      4.21 o 
  -5   6   8       46.45       31.10      4.00 o 
  -4   6   8        0.35        9.43      3.74 o 
  -3   6   8       73.16       68.04      4.28 o 
  -2   6   8      101.23      123.23      4.20 o 
  -1   6   8       72.45       94.01     10.42 o 
   0   6   8      780.40      818.17     14.22 o 
   1   6   8      193.44      193.64      3.86 o 
   2   6   8      275.04      301.40      5.19 o 
   3   6   8      175.66      182.69      3.82 o 
   4   6   8        0.08        1.84      3.60 o 
   5   6   8       65.01       65.54      3.66 o 
   6   6   8        6.12        7.33      3.63 o 
   7   6   8       39.28       44.18      3.44 o 
   8   6   8        6.45       18.30      3.95 o 
   9   6   8       15.24       17.28      4.18 o 
  10   6   8       10.30        6.97      4.36 o 
  11   6   8       23.70       30.36      4.38 o 
  12   6   8        1.06        3.10      4.45 o 
  13   6   8       53.13       43.47      4.39 o 
 -16   7   8       17.97       19.31      4.72 o 
 -15   7   8       41.65       41.83      4.78 o 
 -14   7   8       32.14       44.01      4.55 o 
 -13   7   8      551.98      548.17      9.08 o 
 -12   7   8        0.02        2.42      4.41 o 
 -11   7   8      579.43      571.06      5.78 o 
 -10   7   8      629.45      647.12     10.47 o 
  -9   7   8     2321.31     2335.62     32.61 o 
  -8   7   8      189.05      190.58      4.24 o 
  -7   7   8      185.97      182.63      5.17 o 
  -6   7   8       95.11      102.04      3.96 o 
  -5   7   8      944.26      946.24      7.36 o 
  -4   7   8      168.46      180.51      3.92 o 
  -3   7   8      708.07      763.41     15.69 o 
  -2   7   8      188.83      178.25      4.55 o 
  -1   7   8      154.98      175.77      7.83 o 
   0   7   8      124.83      111.54      3.87 o 
   1   7   8      231.04      247.77      4.57 o 
   2   7   8      539.67      584.69      9.31 o 
   3   7   8      351.92      337.41      4.46 o 
   4   7   8        5.41       19.20      3.59 o 
   5   7   8      804.84      789.89     16.05 o 
   6   7   8       36.98       40.49      3.26 o 
   7   7   8        4.46       10.82      3.46 o 
   8   7   8       56.63       57.39      3.58 o 
   9   7   8      472.23      438.27      7.72 o 
  10   7   8        9.94       15.29      4.00 o 
  11   7   8       32.51       25.65      4.27 o 
  12   7   8        0.94       -1.95      4.39 o 
 -16   8   8       26.99       28.05      4.95 o 
 -15   8   8       27.29       25.69      5.95 o 
 -14   8   8      151.63      156.71      4.62 o 
 -13   8   8       95.52       97.58      4.42 o 
 -12   8   8      878.39      875.99     22.41 o 
 -11   8   8       43.08       60.62      4.06 o 
 -10   8   8      118.11      113.38      4.51 o 
  -9   8   8      325.03      302.84      7.01 o 
  -8   8   8      295.71      316.21      4.18 o 
  -7   8   8        8.30        9.19      3.73 o 
  -6   8   8       27.20       31.97      3.81 o 
  -5   8   8       52.55       57.19      3.79 o 
  -4   8   8       62.96       69.50      3.75 o 
  -3   8   8      605.59      602.36      6.48 o 
  -2   8   8        4.34        8.75      3.51 o 
  -1   8   8      338.63      332.19      6.88 o 
   0   8   8        0.92       17.57      9.10 o 
   1   8   8     1716.51     1746.95     27.67 o 
   2   8   8     1254.75     1232.78     22.89 o 
   3   8   8      881.62      930.03     16.46 o 
   4   8   8      114.86      115.34      3.76 o 
   5   8   8      761.00      746.38      8.93 o 
   6   8   8      114.67      111.92      3.64 o 
   7   8   8      884.35      897.47     12.53 o 
   8   8   8      122.98      119.12      3.57 o 
   9   8   8      112.08      104.20      4.26 o 
  10   8   8       25.42       19.85      3.79 o 
  11   8   8        3.47        0.40      4.26 o 
  12   8   8        0.24        7.54      4.25 o 
 -15   9   8       82.83       69.12      4.86 o 
 -14   9   8       14.33        8.85      4.51 o 
 -13   9   8      233.80      219.71      5.97 o 
 -12   9   8       29.23       37.65      4.32 o 
 -11   9   8      274.69      270.38      4.53 o 
 -10   9   8       94.60      106.58      4.11 o 
  -9   9   8      109.14      125.49      4.37 o 
  -8   9   8       77.70       91.33      3.79 o 
  -7   9   8      224.06      214.46      4.89 o 
  -6   9   8      259.32      257.05      3.82 o 
  -5   9   8      124.35      108.74      3.77 o 
  -4   9   8      212.06      208.64      3.81 o 
  -3   9   8      321.86      342.34      3.80 o 
  -2   9   8      195.91      185.06      5.40 o 
  -1   9   8      432.83      482.20     11.48 o 
   0   9   8      581.62      631.34     10.65 o 
   1   9   8     1695.94     1824.83     41.32 o 
   2   9   8     1049.46     1074.76     22.67 o 
   3   9   8       47.91       52.78      3.35 o 
   4   9   8     1018.71     1039.23     24.42 o 
   5   9   8       32.42       45.45      3.46 o 
   6   9   8     1063.02     1034.12     15.70 o 
   7   9   8       52.23       65.55      3.48 o 
   8   9   8      383.44      381.33      4.25 o 
   9   9   8      138.25      160.32      6.41 o 
  10   9   8       59.73       65.36      4.02 o 
  11   9   8       15.11       22.18      4.18 o 
 -14  10   8        6.41       13.74      4.70 o 
 -13  10   8        1.06        0.90      4.56 o 
 -12  10   8       53.60       55.93      4.72 o 
 -11  10   8       34.68       31.35      3.85 o 
 -10  10   8       34.09       42.48      3.93 o 
  -9  10   8       10.11        9.29      3.78 o 
  -8  10   8        0.84        2.93      3.52 o 
  -7  10   8       45.29       46.08      3.61 o 
  -6  10   8       49.04       53.26      3.71 o 
  -5  10   8      130.07      136.01      3.72 o 
  -4  10   8      237.62      235.42      3.68 o 
  -3  10   8      674.85      679.83      4.42 o 
  -2  10   8        7.12       13.42      3.75 o 
  -1  10   8       59.76       56.24      4.63 o 
   0  10   8       38.62       48.68      5.27 o 
   1  10   8      111.00      101.48      5.10 o 
   2  10   8      144.86      145.19      4.05 o 
   3  10   8       28.32       26.15      3.43 o 
   4  10   8        1.67        5.66      3.25 o 
   5  10   8       61.71       50.05      3.39 o 
   6  10   8       11.74        8.19      3.20 o 
   7  10   8        0.09       -1.56      3.35 o 
   8  10   8        2.73        6.27      3.69 o 
   9  10   8        7.23       15.16      3.81 o 
  10  10   8        2.78        8.00      3.82 o 
 -13  11   8        0.23        7.52      4.16 o 
 -12  11   8       34.96       37.20      4.17 o 
 -11  11   8        0.39        8.68      3.96 o 
 -10  11   8       13.64       15.34      4.06 o 
  -9  11   8       89.35       98.45      4.59 o 
  -8  11   8       97.83       95.58      3.69 o 
  -7  11   8      211.82      229.42      5.22 o 
  -6  11   8       18.40       24.27      3.44 o 
  -5  11   8       69.75       79.20      4.15 o 
  -4  11   8      229.02      250.61      5.60 o 
  -3  11   8      636.74      653.77     13.85 o 
  -2  11   8      311.66      330.05      4.19 o 
  -1  11   8       46.34       40.57      3.76 o 
   0  11   8      174.70      175.05      5.00 o 
   1  11   8       18.97       26.59      4.05 o 
   2  11   8       53.86       63.49      3.53 o 
   3  11   8      140.46      126.10      4.04 o 
   4  11   8       31.31       37.22      3.34 o 
   5  11   8       13.60       19.96      3.27 o 
   6  11   8       20.90       24.78      3.23 o 
   7  11   8      122.04      110.41      3.78 o 
   8  11   8       80.34       72.10      3.54 o 
   9  11   8       41.72       38.97      4.23 o 
 -12  12   8      203.11      181.41      4.29 o 
 -11  12   8       17.42       18.96      3.61 o 
 -10  12   8      265.93      261.43      4.60 o 
  -9  12   8        0.31        3.75      3.83 o 
  -8  12   8      360.33      343.08      6.14 o 
  -7  12   8       26.31       26.69      3.47 o 
  -6  12   8      321.84      327.82      6.92 o 
  -5  12   8       68.31       75.67      3.43 o 
  -4  12   8      251.49      275.30      3.63 o 
  -3  12   8      283.21      292.34      5.27 o 
  -2  12   8      229.70      219.31      5.06 o 
  -1  12   8      271.89      286.49      3.71 o 
   0  12   8       50.17       69.92      4.38 o 
   1  12   8      402.16      409.28      9.04 o 
   2  12   8       49.07       54.85      3.49 o 
   3  12   8      241.89      254.36      5.81 o 
   4  12   8        8.56       16.16      3.24 o 
   5  12   8       90.05      115.09      3.42 o 
   6  12   8       29.66       32.15      3.50 o 
   7  12   8      134.94      128.98      3.53 o 
   8  12   8        5.77        6.01      3.66 o 
 -11  13   8      141.88      124.28      3.99 o 
 -10  13   8       14.95       22.95      3.74 o 
  -9  13   8      201.61      178.20      4.47 o 
  -8  13   8      140.95      143.40      3.48 o 
  -7  13   8      272.34      266.51      4.20 o 
  -6  13   8      299.48      291.09      4.80 o 
  -5  13   8      322.84      292.11      9.49 o 
  -4  13   8      182.15      176.73      4.05 o 
  -3  13   8      116.15      126.62      3.22 o 
  -2  13   8      302.00      298.73      7.28 o 
  -1  13   8      105.08      102.48      3.78 o 
   0  13   8      216.53      221.93      5.92 o 
   1  13   8        9.98       14.27      3.14 o 
   2  13   8       20.09       19.35      3.45 o 
   3  13   8        5.40        6.37      3.46 o 
   4  13   8       27.22       30.98      3.27 o 
   5  13   8       18.89       21.45      3.22 o 
   6  13   8       36.79       38.86      3.49 o 
   7  13   8        4.78       10.89      3.60 o 
  -9  14   8        1.93        3.13      3.43 o 
  -8  14   8        3.60        6.42      3.45 o 
  -7  14   8       10.79       16.15      3.25 o 
  -6  14   8       42.03       40.86      3.31 o 
  -5  14   8        0.02       -0.75      3.22 o 
  -4  14   8        9.53       13.39      3.31 o 
  -3  14   8        6.19       19.65      3.85 o 
  -2  14   8        3.07        9.53      3.10 o 
  -1  14   8        5.88       11.17      3.69 o 
   0  14   8        0.22        4.60      3.39 o 
   1  14   8       62.12       65.95      3.99 o 
   2  14   8        9.93       11.36      3.55 o 
   3  14   8       37.67       37.13      3.61 o 
   4  14   8        0.00        6.20      3.91 o 
   5  14   8        0.27        2.64      4.39 o 
  -7  15   8        1.00        8.59      3.91 o 
  -6  15   8        0.73        6.30      3.33 o 
  -5  15   8       44.99       42.93      3.51 o 
  -4  15   8        0.53        5.48      3.19 o 
  -3  15   8       16.82       15.36      3.28 o 
  -2  15   8        1.75        6.26      3.55 o 
  -1  15   8        0.98        2.25      4.21 o 
   0  15   8       40.64       37.90      3.43 o 
   1  15   8        3.38        6.24      3.87 o 
   2  15   8        2.97       -0.86      3.26 o 
   3  15   8        1.45       10.23      3.95 o 
 -18   1   9      129.24      122.66      8.55 o 
 -17   1   9       40.34       39.97      6.54 o 
 -16   1   9       35.93       45.36      6.32 o 
 -15   1   9       48.22       61.21      5.29 o 
 -14   1   9       62.41       90.12      4.86 o 
 -13   1   9       54.67       61.02      5.29 o 
 -12   1   9     1777.33     1874.18     17.17 o 
 -11   1   9       56.83       64.16      4.87 o 
 -10   1   9       37.43       26.75      5.02 o 
  -9   1   9       52.96       72.06      4.64 o 
  -8   1   9     1470.61     1528.64      7.36 o 
  -7   1   9      472.57      476.78      4.35 o 
  -6   1   9      757.91      688.79      5.67 o 
  -5   1   9     1642.43     1549.16      8.06 o 
  -4   1   9     4740.89     4928.35     40.98 o 
  -3   1   9     3678.19     3748.11     15.25 o 
  -2   1   9     1375.69     1384.07      5.20 o 
  -1   1   9     2764.82     2658.70     17.25 o 
   0   1   9     1432.36     1333.31      7.28 o 
   1   1   9      980.76      947.93      7.17 o 
   2   1   9     1595.82     1651.67      9.30 o 
   3   1   9     1237.85     1208.64      8.32 o 
   4   1   9       38.51       42.64      3.32 o 
   5   1   9      247.85      228.12      3.64 o 
   6   1   9       10.39       20.68      3.70 o 
   7   1   9       92.75       78.16      3.73 o 
   8   1   9        6.73        9.34      3.97 o 
   9   1   9      140.18      150.67      4.05 o 
  10   1   9       37.35       42.39      4.51 o 
  11   1   9       68.01       61.69      4.70 o 
  12   1   9      161.48      175.81      8.36 o 
  13   1   9       75.09       84.00      4.87 o 
 -18   2   9       46.53       47.23      6.65 o 
 -17   2   9       38.61       32.51      5.88 o 
 -16   2   9       27.47       37.81      5.65 o 
 -15   2   9      175.68      167.37      6.14 o 
 -14   2   9       29.23       33.47      4.50 o 
 -13   2   9      813.50      830.74      6.19 o 
 -12   2   9        0.69        4.65      4.43 o 
 -11   2   9       29.30       39.19      6.22 o 
 -10   2   9       18.84       26.37      4.91 o 
  -9   2   9     3082.47     3089.74     55.88 o 
  -8   2   9      646.73      650.33     11.42 o 
  -7   2   9     1310.98     1340.40     13.37 o 
  -6   2   9      668.16      640.98      4.69 o 
  -5   2   9      569.43      528.08      7.11 o 
  -4   2   9      278.96      260.65      3.56 o 
  -3   2   9       87.12       98.94      3.48 o 
  -2   2   9     1449.27     1490.70      6.48 o 
  -1   2   9       48.67       41.12      3.63 o 
   0   2   9      548.80      521.68      4.01 o 
   1   2   9     1342.30     1341.42      7.90 o 
   2   2   9     1167.90     1201.02      6.52 o 
   3   2   9      204.99      186.02      3.69 o 
   4   2   9      977.02      940.53      9.80 o 
   5   2   9      633.99      634.00      7.95 o 
   6   2   9     1041.39     1021.04      9.10 o 
   7   2   9      494.29      513.64      7.14 o 
   8   2   9     1351.68     1363.28     18.36 o 
   9   2   9      211.45      223.01      4.51 o 
  10   2   9       58.44       65.87      4.52 o 
  11   2   9       32.31       40.44      4.37 o 
  12   2   9      160.70      128.34      6.10 o 
  13   2   9       72.77       67.60      5.00 o 
 -17   3   9      103.60       90.97      5.74 o 
 -16   3   9        9.07       11.18      5.15 o 
 -15   3   9      132.98      138.55      4.99 o 
 -14   3   9      105.41      121.59      7.66 o 
 -13   3   9      307.39      286.50      6.53 o 
 -12   3   9      491.89      546.29      6.85 o 
 -11   3   9       65.64       71.20      4.28 o 
 -10   3   9      158.73      166.08      4.54 o 
  -9   3   9        3.22        4.24      4.04 o 
  -8   3   9      297.69      303.59      6.67 o 
  -7   3   9      193.78      196.48      4.36 o 
  -6   3   9     2054.06     2107.77     22.02 o 
  -5   3   9     1227.24     1243.51     20.54 o 
  -4   3   9      178.72      150.53      3.59 o 
  -3   3   9      938.91      919.68      7.73 o 
  -2   3   9     1175.57     1135.66     14.37 o 
  -1   3   9     1364.31     1308.61     11.71 o 
   0   3   9     2526.40     2422.03     25.89 o 
   1   3   9      556.40      599.84     21.34 o 
   2   3   9      516.28      495.41      5.88 o 
   3   3   9      459.25      446.53      5.44 o 
   4   3   9      605.85      626.73     11.97 o 
   5   3   9      652.63      654.72      7.08 o 
   6   3   9      287.83      281.92      4.77 o 
   7   3   9      109.15      106.38      3.84 o 
   8   3   9       16.91       21.51      3.91 o 
   9   3   9      545.51      524.14     12.59 o 
  10   3   9       69.44       82.35      4.34 o 
  11   3   9       89.06       90.93      4.38 o 
  12   3   9       20.69       14.36      5.05 o 
  13   3   9       38.76       32.16      5.73 o 
 -17   4   9        9.91       13.38      5.07 o 
 -16   4   9        8.93        8.60      4.86 o 
 -15   4   9       66.48       64.86      4.59 o 
 -14   4   9        0.11        6.56      4.72 o 
 -13   4   9        2.51        7.49      4.86 o 
 -12   4   9       81.58       70.32      4.58 o 
 -11   4   9      377.50      388.96      4.99 o 
 -10   4   9        1.07        8.04      4.10 o 
  -9   4   9       94.95       82.04      4.36 o 
  -8   4   9      104.45       89.51      4.28 o 
  -7   4   9        0.76        3.83      3.88 o 
  -6   4   9      173.85      185.73      4.13 o 
  -5   4   9      115.09      149.79      4.00 o 
  -4   4   9        3.32        6.62      3.80 o 
  -3   4   9       98.65       93.87      3.49 o 
  -2   4   9       79.44       84.17      3.29 o 
  -1   4   9      138.09      125.40      3.74 o 
   0   4   9      316.31      294.25      6.42 o 
   1   4   9       24.50       17.93      3.72 o 
   2   4   9      102.00      100.36      3.53 o 
   3   4   9      360.34      362.34      4.35 o 
   4   4   9      191.67      185.28      4.69 o 
   5   4   9        9.06       14.17      3.83 o 
   6   4   9        8.73       13.71      4.11 o 
   7   4   9      336.85      321.05      4.55 o 
   8   4   9        3.53        3.97      4.23 o 
   9   4   9        1.47        4.72      3.95 o 
  10   4   9       19.39       18.36      5.05 o 
  11   4   9       51.33       44.91      5.26 o 
  12   4   9        1.76        4.15      5.17 o 
  13   4   9       31.47       18.25      5.67 o 
 -17   5   9       71.53       50.36      5.09 o 
 -16   5   9      128.18      120.69      5.24 o 
 -15   5   9       24.52       27.92      4.84 o 
 -14   5   9      244.05      262.54      5.04 o 
 -13   5   9       55.18       53.98      4.65 o 
 -12   5   9      249.12      254.45      4.77 o 
 -11   5   9        6.84       10.55      4.59 o 
 -10   5   9      540.12      525.01      5.88 o 
  -9   5   9      196.82      212.84      4.98 o 
  -8   5   9      416.76      437.17      5.20 o 
  -7   5   9      973.11      959.19     11.84 o 
  -6   5   9      133.49      131.27      3.79 o 
  -5   5   9      976.95      908.47      7.82 o 
  -4   5   9      940.95      948.33     10.07 o 
  -3   5   9     1925.36     1957.26     29.66 o 
  -2   5   9     1275.69     1300.72     12.01 o 
  -1   5   9     1649.56     1689.52     14.82 o 
   0   5   9      746.67      794.41     12.02 o 
   1   5   9      264.99      263.50      5.50 o 
   2   5   9      169.63      162.04      3.79 o 
   3   5   9      148.15      149.70      5.99 o 
   4   5   9      292.91      314.52      4.40 o 
   5   5   9       37.87       51.64      3.84 o 
   6   5   9      104.40      113.92      4.97 o 
   7   5   9        1.80        4.86      3.70 o 
   8   5   9        0.88        3.38      3.84 o 
   9   5   9       82.07       83.04      4.17 o 
  10   5   9       43.07       54.87      4.88 o 
  11   5   9        2.92        7.96      5.50 o 
  12   5   9       26.78       38.81      4.76 o 
  13   5   9       60.10       55.74      9.09 o 
 -17   6   9       95.01       71.39      5.24 o 
 -16   6   9        0.39        4.14      4.70 o 
 -15   6   9      403.70      383.17      7.04 o 
 -14   6   9        2.10        7.52      4.55 o 
 -13   6   9     1743.71     1748.72     11.94 o 
 -12   6   9      223.57      218.39      4.63 o 
 -11   6   9      918.55      915.45     15.82 o 
 -10   6   9       79.73       77.33      4.31 o 
  -9   6   9     1414.49     1402.34     20.04 o 
  -8   6   9      576.17      554.48      8.67 o 
  -7   6   9     1185.42     1169.51      9.19 o 
  -6   6   9      376.44      388.40      4.24 o 
  -5   6   9     1311.18     1274.49     11.21 o 
  -4   6   9      327.00      337.84      6.33 o 
  -3   6   9       50.94       51.81      3.95 o 
  -2   6   9        1.92       10.04      3.81 o 
  -1   6   9      758.02      759.89     13.63 o 
   0   6   9      297.12      339.81      5.52 o 
   1   6   9      148.89      138.65      3.85 o 
   2   6   9       28.49       29.42      3.41 o 
   3   6   9      863.38      904.59     12.49 o 
   4   6   9       29.83       41.67      3.50 o 
   5   6   9      428.01      456.64      9.34 o 
   6   6   9      238.89      240.41      3.79 o 
   7   6   9      556.49      538.36     11.18 o 
   8   6   9       53.59       57.64      3.80 o 
   9   6   9        4.54        6.37      3.96 o 
  10   6   9       61.09       69.09      4.72 o 
  11   6   9       51.78       44.13      4.41 o 
  12   6   9       27.14       14.24      5.11 o 
 -16   7   9       40.85       40.58      5.05 o 
 -15   7   9        6.28        8.57      4.51 o 
 -14   7   9      236.39      227.34      4.75 o 
 -13   7   9      130.32      126.14      4.71 o 
 -12   7   9      188.77      185.03      6.84 o 
 -11   7   9        0.24        5.79      4.28 o 
 -10   7   9      513.23      508.33      8.10 o 
  -9   7   9       16.61       14.14      5.04 o 
  -8   7   9      203.30      209.82      4.17 o 
  -7   7   9      162.92      175.64      4.04 o 
  -6   7   9     2527.17     2514.51     23.63 o 
  -5   7   9     1218.30     1258.31     18.62 o 
  -4   7   9      453.22      452.52      8.34 o 
  -3   7   9      169.78      180.61      4.03 o 
  -2   7   9      127.15      147.39      5.11 o 
  -1   7   9     1457.51     1490.41     19.72 o 
   0   7   9     3264.65     3236.65     60.46 o 
   1   7   9      990.90      998.47     15.43 o 
   2   7   9       17.04       30.45      4.75 o 
   3   7   9       85.11      107.11      3.71 o 
   4   7   9      772.84      747.13     10.17 o 
   5   7   9      973.42      962.18     19.95 o 
   6   7   9      128.21      139.60      4.82 o 
   7   7   9      147.45      160.81      3.31 o 
   8   7   9        2.65        6.13      3.60 o 
   9   7   9      189.95      170.37      3.76 o 
  10   7   9        0.88        1.11      3.90 o 
  11   7   9       33.54       40.17      4.18 o 
  12   7   9        7.16        9.98      4.92 o 
 -15   8   9        0.48        8.78      4.56 o 
 -14   8   9        0.99       13.77      4.57 o 
 -13   8   9        0.20        1.71      4.42 o 
 -12   8   9       14.72       22.52      4.30 o 
 -11   8   9        0.86       13.91      5.03 o 
 -10   8   9       49.69       47.81      5.53 o 
  -9   8   9       64.61       70.24      4.05 o 
  -8   8   9      103.71      109.61      3.73 o 
  -7   8   9        0.73        4.51      3.70 o 
  -6   8   9      451.44      441.30      5.35 o 
  -5   8   9      123.73      140.42      3.87 o 
  -4   8   9      602.25      612.10      9.58 o 
  -3   8   9      333.58      324.65      7.45 o 
  -2   8   9       94.68       92.96      4.01 o 
  -1   8   9      471.73      496.33     13.77 o 
   0   8   9     2514.08     2565.96     37.40 o 
   1   8   9       61.06       59.54      5.76 o 
   2   8   9        4.29       12.27      3.63 o 
   3   8   9        0.11        2.35      3.60 o 
   4   8   9       52.74       49.75      3.66 o 
   5   8   9       19.64       27.34      3.53 o 
   6   8   9      307.02      295.12      6.44 o 
   7   8   9        1.56        4.39      3.53 o 
   8   8   9        2.78       -0.76      3.56 o 
   9   8   9       28.66       29.99      3.84 o 
  10   8   9        2.77        0.74      3.77 o 
  11   8   9        4.46        6.62      3.93 o 
 -15   9   9        3.82        8.22      4.90 o 
 -14   9   9       12.48       15.46      4.63 o 
 -13   9   9       46.70       37.64      4.58 o 
 -12   9   9       25.21       43.31      4.34 o 
 -11   9   9        3.79       12.01      4.23 o 
 -10   9   9       41.61       44.95      4.08 o 
  -9   9   9       58.30       59.68      3.90 o 
  -8   9   9      258.69      275.87      4.04 o 
  -7   9   9      136.53      127.31      3.81 o 
  -6   9   9        0.47        5.98      3.64 o 
  -5   9   9      116.66      125.55      3.46 o 
  -4   9   9      666.52      714.99      7.75 o 
  -3   9   9     2634.44     2576.81     24.33 o 
  -2   9   9     1329.37     1269.95     10.02 o 
  -1   9   9      340.88      372.07      5.84 o 
   0   9   9       44.30       77.97      5.10 o 
   1   9   9       31.36       35.02      4.66 o 
   2   9   9      523.43      499.72      9.57 o 
   3   9   9     1323.48     1274.14     23.27 o 
   4   9   9       80.76       83.68      4.45 o 
   5   9   9       32.57       42.73      3.19 o 
   6   9   9        1.01        4.30      3.37 o 
   7   9   9        0.50        6.62      3.32 o 
   8   9   9       17.91       28.69      3.33 o 
   9   9   9       90.48       76.64      3.98 o 
  10   9   9       61.68       59.13      3.79 o 
 -14  10   9       14.54       14.98      4.59 o 
 -13  10   9       36.74       39.58      4.31 o 
 -12  10   9        1.30        8.35      7.94 o 
 -11  10   9      120.96      137.60      4.43 o 
 -10  10   9        5.39        9.68      3.86 o 
  -9  10   9      499.50      503.31      4.75 o 
  -8  10   9      207.33      178.72      3.92 o 
  -7  10   9       71.86       82.06      4.35 o 
  -6  10   9       33.46       37.83      3.38 o 
  -5  10   9      438.62      426.66      3.87 o 
  -4  10   9      109.77      123.13      3.76 o 
  -3  10   9      323.38      342.59      5.79 o 
  -2  10   9      401.99      405.53      9.20 o 
  -1  10   9        2.24        0.44      4.14 o 
   0  10   9      178.57      199.95      6.04 o 
   1  10   9       34.63       33.41      3.73 o 
   2  10   9      498.90      507.54      7.93 o 
   3  10   9        8.25       16.54      3.53 o 
   4  10   9      289.23      277.52      3.52 o 
   5  10   9      212.23      234.18      6.25 o 
   6  10   9      112.11      137.59      3.26 o 
   7  10   9        1.56        2.75      3.27 o 
   8  10   9      311.94      291.88      4.99 o 
   9  10   9       43.02       35.93      3.79 o 
  10  10   9      100.59       96.47      4.44 o 
 -13  11   9       29.08       26.56      4.41 o 
 -12  11   9      286.48      261.41      4.62 o 
 -11  11   9        0.02        9.47      4.20 o 
 -10  11   9      273.97      298.37      7.81 o 
  -9  11   9        1.73        4.86      3.44 o 
  -8  11   9      450.10      451.33      6.62 o 
  -7  11   9      110.36      114.76      3.57 o 
  -6  11   9      426.71      455.09      6.42 o 
  -5  11   9      268.26      276.03      5.13 o 
  -4  11   9      471.73      460.71      8.85 o 
  -3  11   9      279.09      298.87      7.08 o 
  -2  11   9      162.03      163.54      4.48 o 
  -1  11   9      349.46      363.44      4.46 o 
   0  11   9      116.03      133.89      4.18 o 
   1  11   9      207.79      210.49      4.69 o 
   2  11   9      211.13      219.18      5.96 o 
   3  11   9      255.95      272.80      6.47 o 
   4  11   9       77.99       92.78      3.44 o 
   5  11   9       75.94       77.21      3.41 o 
   6  11   9        0.01        1.86      3.16 o 
   7  11   9       85.61       89.70      3.29 o 
   8  11   9        7.84       10.12      3.78 o 
   9  11   9       44.75       44.82      3.73 o 
 -12  12   9        2.86        8.19      4.25 o 
 -11  12   9       38.43       39.55      4.82 o 
 -10  12   9       45.79       44.56      4.13 o 
  -9  12   9        3.33       14.20      3.39 o 
  -8  12   9       28.90       31.57      3.79 o 
  -7  12   9       82.74       70.69      3.99 o 
  -6  12   9       63.85       73.65      3.50 o 
  -5  12   9        0.06        3.67      3.49 o 
  -4  12   9      162.33      150.01      3.66 o 
  -3  12   9       39.90       41.44      4.26 o 
  -2  12   9        0.82        6.59      4.48 o 
  -1  12   9       35.04       47.04      6.24 o 
   0  12   9        0.65       -1.93      3.50 o 
   1  12   9       23.92       19.53      3.17 o 
   2  12   9        0.23        3.96      3.30 o 
   3  12   9        4.42        4.05      3.63 o 
   4  12   9       44.43       48.56      3.27 o 
   5  12   9       17.31       19.89      3.39 o 
   6  12   9        4.81        5.61      3.24 o 
   7  12   9        4.40        5.90      3.48 o 
   8  12   9        2.59        5.76      3.66 o 
 -10  13   9        8.55       13.37      3.84 o 
  -9  13   9       49.48       55.84      3.91 o 
  -8  13   9       42.29       48.24      3.42 o 
  -7  13   9       52.92       64.18      4.17 o 
  -6  13   9       10.31       21.91      5.11 o 
  -5  13   9      203.22      197.04      3.91 o 
  -4  13   9       60.17       69.50      3.17 o 
  -3  13   9      464.25      436.19      6.60 o 
  -2  13   9        5.70       15.30      3.39 o 
  -1  13   9       57.78       73.44      3.49 o 
   0  13   9       29.37       40.18      3.43 o 
   1  13   9       43.60       47.46      3.41 o 
   2  13   9        8.57        8.03      3.44 o 
   3  13   9       80.22       76.45      3.28 o 
   4  13   9        2.12        0.30      3.77 o 
   5  13   9        1.70       11.92      3.60 o 
   6  13   9       25.47       27.34      3.71 o 
  -9  14   9       73.43       70.79      4.03 o 
  -8  14   9       35.80       32.79      4.27 o 
  -7  14   9      102.42       90.88      4.01 o 
  -6  14   9        0.32        6.82      3.07 o 
  -5  14   9       43.09       43.28      3.25 o 
  -4  14   9        3.69       12.55      3.13 o 
  -3  14   9       37.00       26.33      3.10 o 
  -2  14   9       10.92        8.27      3.43 o 
  -1  14   9        0.09        1.02      3.26 o 
   0  14   9        5.20        9.28      3.49 o 
   1  14   9        4.70        7.52      3.40 o 
   2  14   9        8.69       14.56      3.48 o 
   3  14   9        8.60        9.52      4.51 o 
   4  14   9       15.27       10.03      3.68 o 
  -6  15   9      151.30      129.32      3.58 o 
  -5  15   9       33.91       34.03      3.37 o 
  -4  15   9       14.27       15.05      3.68 o 
  -3  15   9       48.17       52.19      4.22 o 
  -2  15   9       31.88       24.32      3.50 o 
  -1  15   9       94.53       85.16      3.71 o 
   0  15   9       27.38       35.13      4.04 o 
   1  15   9      182.77      175.52      3.94 o 
   2  15   9       29.34       29.88      3.51 o 
 -18   0  10      748.05      738.13     14.34 o 
 -17   0  10        4.73       10.35      7.36 o 
 -16   0  10      116.96      108.60      7.38 o 
 -15   0  10       22.82       24.44      7.19 o 
 -14   0  10     1019.68     1030.81     22.06 o 
 -13   0  10      322.71      366.81     18.49 o 
 -12   0  10     2668.54     2708.80     11.48 o 
 -11   0  10       15.99       14.98      7.25 o 
 -10   0  10       12.78       24.30      6.68 o 
  -9   0  10      860.10      863.77      7.53 o 
  -8   0  10     3656.97     3545.07     49.78 o 
  -7   0  10     2850.57     2958.27     32.45 o 
  -6   0  10     4940.86     5094.50     65.61 o 
  -5   0  10      481.29      399.95      6.13 o 
  -3   0  10     2315.98     2220.86      8.78 o 
  -2   0  10     5353.92     5671.67     82.48 o 
  -1   0  10     6268.80     6432.09     54.20 o 
   0   0  10      539.62      504.76      7.32 o 
   1   0  10     4173.71     4380.06     25.18 o 
   2   0  10      152.77      165.53      4.78 o 
   3   0  10       83.62       70.87      6.37 o 
   4   0  10      297.18      293.44      5.43 o 
   5   0  10      667.54      687.13      9.98 o 
   6   0  10      254.77      249.30      7.59 o 
   7   0  10      626.52      623.19     16.24 o 
   8   0  10      337.62      328.01      8.25 o 
   9   0  10       97.64       69.34      5.57 o 
  10   0  10       78.23       81.56     13.33 o 
  11   0  10      382.87      371.88      6.82 o 
  12   0  10      231.67      207.30      6.67 o 
  13   0  10       81.01       67.29     12.11 o 
 -18   1  10       14.67        6.79      6.69 o 
 -17   1  10       92.22       88.96      6.67 o 
 -16   1  10        3.49        9.91      5.21 o 
 -15   1  10      326.74      319.20      9.98 o 
 -14   1  10        5.31        9.48      4.62 o 
 -13   1  10     1064.95     1144.48      9.70 o 
 -12   1  10      115.49       96.48      4.96 o 
 -11   1  10       82.88       91.41      4.50 o 
 -10   1  10      595.02      616.55      6.60 o 
  -9   1  10       14.38       22.31      4.34 o 
  -8   1  10        0.72       -1.17      4.00 o 
  -7   1  10       86.05       94.30      3.84 o 
  -6   1  10        4.59       20.60      5.02 o 
  -5   1  10        1.17        5.16      3.83 o 
  -4   1  10      570.81      643.95      6.17 o 
  -3   1  10        0.44       -0.87      3.60 o 
  -2   1  10     1845.80     1922.54     14.52 o 
  -1   1  10        8.58       40.27      9.73 o 
   0   1  10     1979.10     1975.84     18.02 o 
   1   1  10        6.58       17.65      3.57 o 
   2   1  10     2230.20     2253.14     15.54 o 
   3   1  10       74.38       95.26      3.44 o 
   4   1  10       74.27       92.63      3.42 o 
   5   1  10      206.96      188.58      3.54 o 
   6   1  10      550.88      555.63      6.55 o 
   7   1  10       37.12       45.56      3.54 o 
   8   1  10       13.89       15.19      3.56 o 
   9   1  10       98.92       96.00      4.13 o 
  10   1  10      321.33      301.20      6.44 o 
  11   1  10       21.79       26.95      7.08 o 
  12   1  10      146.54      118.16      5.91 o 
  13   1  10       25.44       19.94      4.39 o 
 -17   2  10        6.45       12.13      8.50 o 
 -16   2  10        6.98       13.25      5.76 o 
 -15   2  10       13.24       13.03      5.61 o 
 -14   2  10       17.46       23.88      4.75 o 
 -13   2  10        1.96        7.41      4.56 o 
 -12   2  10      906.55      946.93      9.39 o 
 -11   2  10       56.78       59.44      4.52 o 
 -10   2  10     1414.85     1406.84     14.00 o 
  -9   2  10      244.49      236.98      6.25 o 
  -8   2  10        9.90       10.78      4.07 o 
  -7   2  10       81.16       97.60      3.83 o 
  -6   2  10       14.02       18.98      3.81 o 
  -5   2  10      160.84      188.05      3.62 o 
  -4   2  10       26.00       34.42      3.40 o 
  -3   2  10       26.17       37.25      3.27 o 
  -2   2  10        8.11        8.53      3.77 o 
  -1   2  10       19.02       22.25      3.46 o 
   0   2  10        3.45        2.46      3.57 o 
   1   2  10      412.64      437.15      4.23 o 
   2   2  10      300.95      315.19      4.83 o 
   3   2  10       39.40       56.36      3.34 o 
   4   2  10        5.34        2.75      4.03 o 
   5   2  10        8.52       15.66      3.44 o 
   6   2  10        3.30        7.23      3.33 o 
   7   2  10       26.18       33.20      3.63 o 
   8   2  10      134.34      127.18      4.81 o 
   9   2  10      482.42      484.03      8.52 o 
  10   2  10       31.16       25.70      4.25 o 
  11   2  10       76.08       70.48      4.05 o 
  12   2  10       45.23       51.13      4.76 o 
  13   2  10        3.00        4.58      4.86 o 
 -17   3  10        3.96        4.04      5.73 o 
 -16   3  10       32.30       35.05      5.18 o 
 -15   3  10       39.31       41.33      5.14 o 
 -14   3  10       84.84       82.73      5.00 o 
 -13   3  10      147.93      154.21      4.46 o 
 -12   3  10        0.01        4.84      4.44 o 
 -11   3  10      541.33      558.16      7.23 o 
 -10   3  10       40.60       52.05      4.32 o 
  -9   3  10      208.59      215.86      7.44 o 
  -8   3  10        6.05       -0.20      4.25 o 
  -7   3  10      261.37      253.54      4.96 o 
  -6   3  10      275.32      286.37      5.08 o 
  -5   3  10     1632.53     1761.85     11.39 o 
  -4   3  10      941.68      929.85      7.70 o 
  -3   3  10       34.64       38.95      3.39 o 
  -2   3  10     1266.34     1263.61     12.90 o 
  -1   3  10       87.31       83.64      3.59 o 
   0   3  10     1319.61     1273.72     11.20 o 
   1   3  10        1.46        7.79      3.67 o 
   2   3  10     1428.45     1527.86     10.71 o 
   3   3  10       17.91       16.24      3.74 o 
   4   3  10      662.70      685.72     13.02 o 
   5   3  10       91.24       77.83      3.63 o 
   6   3  10      583.17      584.92      4.21 o 
   7   3  10        7.89       20.65      3.69 o 
   8   3  10      251.03      250.63      5.21 o 
   9   3  10       24.94       30.11      3.90 o 
  10   3  10       71.27       71.21      4.13 o 
  11   3  10        6.19       14.53      5.21 o 
  12   3  10        1.61        0.81      5.68 o 
 -17   4  10       46.37       37.06      5.24 o 
 -16   4  10       87.79       84.84      5.09 o 
 -15   4  10        5.16        4.89      4.71 o 
 -14   4  10      266.25      254.30      4.99 o 
 -13   4  10       69.71       87.72      6.08 o 
 -12   4  10      727.40      753.89      5.58 o 
 -11   4  10       16.56       28.81      4.01 o 
 -10   4  10      375.01      370.56      4.33 o 
  -9   4  10     1392.90     1469.50     25.89 o 
  -8   4  10     2577.12     2604.59     44.78 o 
  -7   4  10     2838.80     2847.99     51.59 o 
  -6   4  10     2175.49     2163.40     33.47 o 
  -5   4  10     2184.45     2191.91     27.06 o 
  -4   4  10     1884.83     1810.49     14.70 o 
  -3   4  10     2676.34     2665.40     29.59 o 
  -2   4  10      971.61     1051.57     12.66 o 
  -1   4  10     2230.64     2244.45     17.58 o 
   0   4  10      250.24      253.71      6.37 o 
   1   4  10      523.78      577.50      5.61 o 
   2   4  10      303.05      319.74      4.03 o 
   3   4  10      641.21      691.46      7.34 o 
   4   4  10      146.15      150.30      3.95 o 
   5   4  10      367.20      392.97      4.34 o 
   6   4  10      479.47      465.57      6.91 o 
   7   4  10      630.52      602.30     11.64 o 
   8   4  10      530.31      539.11     12.37 o 
   9   4  10      331.14      349.98      7.31 o 
  10   4  10      281.51      278.35      9.76 o 
  11   4  10       57.63       62.28      5.57 o 
  12   4  10      194.28      160.79      6.88 o 
 -17   5  10      121.00      100.36      5.43 o 
 -16   5  10        5.89        7.76      4.94 o 
 -15   5  10      158.64      150.88      5.00 o 
 -14   5  10       18.26       25.25      4.63 o 
 -13   5  10      167.31      177.80      4.65 o 
 -12   5  10        3.04       14.65      4.58 o 
 -11   5  10      282.11      316.90      5.08 o 
 -10   5  10        0.81        3.48      4.22 o 
  -9   5  10      281.07      287.40      6.69 o 
  -8   5  10        3.03       10.86      3.94 o 
  -7   5  10      206.72      209.72      4.08 o 
  -6   5  10       64.07       63.91      3.58 o 
  -5   5  10       13.60        9.37      3.75 o 
  -4   5  10       99.01      105.76      3.75 o 
  -3   5  10      168.03      168.94      3.63 o 
  -2   5  10      106.54      110.97      3.36 o 
  -1   5  10        7.97        3.76      3.25 o 
   0   5  10        2.75        0.83      3.35 o 
   1   5  10      646.87      639.49     14.86 o 
   2   5  10      201.07      202.28      7.36 o 
   3   5  10        0.09        7.39      3.36 o 
   4   5  10        2.18        9.40      3.92 o 
   5   5  10       17.17       21.74      3.94 o 
   6   5  10      180.61      180.92      4.22 o 
   7   5  10        3.68       16.99      4.95 o 
   8   5  10      229.09      233.48      4.32 o 
   9   5  10       24.35       25.55      4.21 o 
  10   5  10        7.64       13.59      4.68 o 
  11   5  10        1.22       12.34      5.00 o 
  12   5  10       16.45        4.00      6.57 o 
 -16   6  10       35.60       35.39      4.86 o 
 -15   6  10       10.04        7.46      4.64 o 
 -14   6  10       35.20       32.29      4.71 o 
 -13   6  10        6.61        8.29      4.47 o 
 -12   6  10       27.43       20.91      4.45 o 
 -11   6  10        6.38       17.66      4.03 o 
 -10   6  10      150.71      126.90      4.43 o 
  -9   6  10        0.75        4.87      4.12 o 
  -8   6  10       78.59       72.43      3.74 o 
  -7   6  10       14.48        8.24      3.39 o 
  -6   6  10      437.00      425.11      5.91 o 
  -5   6  10      406.54      369.90      7.20 o 
  -4   6  10      405.03      367.03      5.64 o 
  -3   6  10      166.29      163.72      6.23 o 
  -2   6  10       72.03       70.44      3.57 o 
  -1   6  10        1.46        7.85      4.06 o 
   0   6  10        7.37        1.03      3.76 o 
   1   6  10      459.38      464.36      7.50 o 
   2   6  10      142.61      131.34      4.04 o 
   3   6  10       37.62       50.04      6.13 o 
   4   6  10        0.25        2.59      3.40 o 
   5   6  10       10.11       21.52      3.16 o 
   6   6  10        9.90       14.55      3.47 o 
   7   6  10      187.16      192.04      4.73 o 
   8   6  10        7.43       16.65      3.82 o 
   9   6  10       62.19       64.01      4.16 o 
  10   6  10       67.16       81.90      7.45 o 
  11   6  10        1.87        0.43      4.42 o 
 -16   7  10       10.90       10.00      4.89 o 
 -15   7  10      296.89      276.98      9.06 o 
 -14   7  10        0.35        4.62      4.96 o 
 -13   7  10      398.50      381.04      4.99 o 
 -12   7  10       11.16       12.05      4.45 o 
 -11   7  10      133.01      132.01      5.71 o 
 -10   7  10      133.96      134.21      4.98 o 
  -9   7  10       45.63       57.50      3.99 o 
  -8   7  10       76.13       82.14      3.70 o 
  -7   7  10       61.15       69.58      3.89 o 
  -6   7  10      151.69      158.50      4.62 o 
  -5   7  10       60.76       62.44      4.17 o 
  -4   7  10      216.64      215.85      4.34 o 
  -3   7  10      145.60      153.52      5.97 o 
  -2   7  10      788.93      726.00     11.12 o 
  -1   7  10        1.41        4.12      3.50 o 
   0   7  10      428.86      424.09     10.13 o 
   1   7  10       85.36       83.96      3.80 o 
   2   7  10      677.38      681.74     10.77 o 
   3   7  10        1.06        5.51      4.05 o 
   4   7  10      428.96      378.39      7.39 o 
   5   7  10        1.57        5.53      3.54 o 
   6   7  10       73.34       86.53      3.69 o 
   7   7  10      221.78      188.65      3.62 o 
   8   7  10       52.82       57.42      3.36 o 
   9   7  10        4.02        4.83      3.69 o 
  10   7  10        0.63        6.85      3.99 o 
  11   7  10        0.99        7.34      4.16 o 
 -15   8  10       21.39       26.66      4.60 o 
 -14   8  10      281.08      252.41      6.47 o 
 -13   8  10       13.33       12.65      4.26 o 
 -12   8  10      448.39      432.13     14.26 o 
 -11   8  10       98.84      115.94      4.28 o 
 -10   8  10      126.50      168.27      4.37 o 
  -9   8  10      108.62      137.64      4.07 o 
  -8   8  10      483.57      503.97      7.67 o 
  -7   8  10     1146.76     1118.79     10.74 o 
  -6   8  10      753.85      787.37      4.46 o 
  -5   8  10      625.30      614.22     10.28 o 
  -4   8  10      784.76      788.11     12.76 o 
  -3   8  10      731.39      713.48     10.05 o 
  -2   8  10      983.08      969.95     17.13 o 
  -1   8  10     5150.86     5120.23    102.21 o 
   0   8  10       60.75       78.03      3.64 o 
   1   8  10     1395.40     1417.07     26.35 o 
   2   8  10       83.89       87.82      4.74 o 
   3   8  10      585.28      593.15     11.98 o 
   4   8  10      164.54      165.63      3.73 o 
   5   8  10      399.38      370.21      7.97 o 
   6   8  10      207.55      207.79      3.55 o 
   7   8  10      225.35      222.98      5.00 o 
   8   8  10      125.93      128.45      3.92 o 
   9   8  10       14.48       14.01      3.36 o 
  10   8  10      125.32      116.45      4.12 o 
 -14   9  10        5.13       10.43      4.29 o 
 -13   9  10      152.93      156.15      8.19 o 
 -12   9  10       24.96       22.55      4.35 o 
 -11   9  10       63.20       78.75      4.36 o 
 -10   9  10        6.80       12.30      4.12 o 
  -9   9  10       22.81       39.63      3.83 o 
  -8   9  10        7.56        4.88      3.58 o 
  -7   9  10       81.41       82.50      3.55 o 
  -6   9  10       54.40       59.09      3.98 o 
  -5   9  10      293.83      326.68      3.91 o 
  -4   9  10      227.74      235.59      5.73 o 
  -3   9  10       74.50      105.53      3.99 o 
  -2   9  10      526.20      516.72     11.24 o 
  -1   9  10      166.94      187.69      7.37 o 
   0   9  10      798.39      813.63     13.37 o 
   1   9  10      588.89      605.12     12.25 o 
   2   9  10      996.94      924.70     22.95 o 
   3   9  10      137.79      142.87      3.60 o 
   4   9  10      262.60      258.83      5.67 o 
   5   9  10        1.58        5.60      3.58 o 
   6   9  10      115.65      117.03      3.53 o 
   7   9  10        2.44       10.01      3.40 o 
   8   9  10       10.72       18.95      3.60 o 
   9   9  10        3.33       10.70      3.68 o 
  10   9  10        0.17        6.69      3.89 o 
 -14  10  10      128.67      114.98      4.70 o 
 -13  10  10        8.26       10.48      4.47 o 
 -12  10  10       28.67       28.47      4.53 o 
 -11  10  10        9.64       15.67      4.30 o 
 -10  10  10       37.49       35.15      4.08 o 
  -9  10  10       47.69       40.22      3.69 o 
  -8  10  10       10.53       13.24      3.58 o 
  -7  10  10        0.30        5.18      3.46 o 
  -6  10  10       18.12       25.94      3.84 o 
  -5  10  10       70.39       72.91      3.63 o 
  -4  10  10       38.66       26.45      3.79 o 
  -3  10  10       20.16       34.39      3.87 o 
  -2  10  10       20.33       16.68      3.89 o 
  -1  10  10      432.90      388.29     10.02 o 
   0  10  10      119.38       97.93      3.64 o 
   1  10  10      652.09      642.78     13.51 o 
   2  10  10       10.93       13.74      3.61 o 
   3  10  10       24.16       31.76      3.35 o 
   4  10  10        0.32       12.68      4.28 o 
   5  10  10       84.15       83.59      3.44 o 
   6  10  10       69.67       61.66      3.34 o 
   7  10  10        7.22        7.58      3.18 o 
   8  10  10        4.77       10.06      3.54 o 
   9  10  10        1.37        6.71      3.84 o 
 -13  11  10        8.71        7.65      4.41 o 
 -12  11  10        1.38        2.76      5.32 o 
 -11  11  10       67.89       68.50      4.22 o 
 -10  11  10        4.52        9.03      4.99 o 
  -9  11  10       77.30       73.39      3.73 o 
  -8  11  10        1.04        7.08      3.43 o 
  -7  11  10      222.19      196.09      4.88 o 
  -6  11  10       40.67       44.99      3.43 o 
  -5  11  10       22.07       21.82      3.61 o 
  -4  11  10       55.14       62.69      3.97 o 
  -3  11  10      112.28      109.25      4.33 o 
  -2  11  10      345.63      326.26      6.97 o 
  -1  11  10        9.56       10.99      3.48 o 
   0  11  10       30.36       45.60      3.88 o 
   1  11  10        0.11        8.52      3.85 o 
   2  11  10      163.69      177.44      4.30 o 
   3  11  10       91.75       80.97      3.19 o 
   4  11  10      412.17      415.18      3.63 o 
   5  11  10       39.66       45.40      3.37 o 
   6  11  10       39.97       44.77      3.26 o 
   7  11  10        3.65        5.35      3.47 o 
   8  11  10       46.03       49.31      3.86 o 
 -11  12  10       77.00       82.23      4.32 o 
 -10  12  10      167.53      166.61      5.14 o 
  -9  12  10      160.55      145.51      3.99 o 
  -8  12  10      112.03      118.79      3.79 o 
  -7  12  10      372.70      367.59      5.54 o 
  -6  12  10      107.71      118.23      3.53 o 
  -5  12  10      204.46      209.80      3.76 o 
  -4  12  10       79.10       84.06      3.34 o 
  -3  12  10      281.64      286.57      5.91 o 
  -2  12  10      200.07      176.89      4.42 o 
  -1  12  10      271.52      269.91      5.95 o 
   0  12  10       56.15       47.90      3.85 o 
   1  12  10        0.84        9.96      3.55 o 
   2  12  10       33.68       43.96      3.33 o 
   3  12  10       76.36       80.66      3.27 o 
   4  12  10       56.44       52.81      3.20 o 
   5  12  10       12.24       19.93      3.21 o 
   6  12  10       40.25       40.94      3.37 o 
   7  12  10       20.48       15.26      4.66 o 
 -10  13  10        0.09       -0.42      4.12 o 
  -9  13  10       74.09       68.69      3.83 o 
  -8  13  10        0.29        0.68      3.53 o 
  -7  13  10       22.80       22.80      4.07 o 
  -6  13  10       17.07       17.00      3.39 o 
  -5  13  10       71.73       64.79      3.21 o 
  -4  13  10        0.30       -3.16      3.16 o 
  -3  13  10        0.18        1.90      5.19 o 
  -2  13  10        4.35       10.33      3.40 o 
  -1  13  10        0.31        3.42      3.36 o 
   0  13  10        0.77        6.67      3.23 o 
   1  13  10        0.10        6.32      3.40 o 
   2  13  10        5.52       10.56      3.04 o 
   3  13  10        3.75        8.93      3.14 o 
   4  13  10        9.40        4.69      3.28 o 
   5  13  10        3.81        6.37      3.42 o 
  -8  14  10       47.78       36.73      3.38 o 
  -7  14  10       11.83       19.11      3.26 o 
  -6  14  10        3.20        4.02      3.46 o 
  -5  14  10       63.06       65.24      3.40 o 
  -4  14  10       40.14       42.49      3.53 o 
  -3  14  10       78.97       70.43      3.51 o 
  -2  14  10        0.72        2.55      3.58 o 
  -1  14  10        9.05       16.24      3.59 o 
   0  14  10       17.07       19.92      3.32 o 
   1  14  10       57.98       53.35      3.70 o 
   2  14  10        4.47        7.61      3.33 o 
   3  14  10       45.95       41.70      3.53 o 
  -4  15  10        0.95        6.02      3.40 o 
  -3  15  10        1.35       11.66      3.43 o 
  -2  15  10       44.84       46.79      3.49 o 
  -1  15  10        5.03        7.53      3.43 o 
 -17   1  11        1.55        6.66      6.47 o 
 -16   1  11       73.46       57.45      4.94 o 
 -15   1  11        1.84        7.11      4.90 o 
 -14   1  11       22.00       27.33      4.80 o 
 -13   1  11      367.72      374.45      7.06 o 
 -12   1  11     3347.62     3365.29     31.90 o 
 -11   1  11      387.15      405.10      4.92 o 
 -10   1  11      239.89      256.82      4.80 o 
  -9   1  11       27.61       34.22      4.12 o 
  -8   1  11     1362.67     1296.91      8.85 o 
  -7   1  11      863.53      887.05      9.12 o 
  -6   1  11     1266.24     1258.20      5.69 o 
  -5   1  11      537.62      508.84      5.65 o 
  -4   1  11       31.91       33.32      3.71 o 
  -3   1  11       37.00       26.85      3.61 o 
  -2   1  11        0.50        2.74      3.57 o 
  -1   1  11      590.91      587.60      5.28 o 
   0   1  11      497.08      503.33      6.40 o 
   1   1  11      500.43      501.89      3.85 o 
   2   1  11      392.97      379.44      3.73 o 
   3   1  11      713.23      730.62      5.78 o 
   4   1  11      459.40      471.95      4.36 o 
   5   1  11       71.61       85.37      3.40 o 
   6   1  11      527.78      521.63      7.23 o 
   7   1  11      528.67      529.93      9.13 o 
   8   1  11      124.34      137.78      3.84 o 
   9   1  11      178.76      168.37      4.76 o 
  10   1  11       19.66       24.37      4.15 o 
  11   1  11        8.86       13.15      4.68 o 
  12   1  11       22.33       21.18      4.64 o 
 -17   2  11      245.72      241.10      6.72 o 
 -16   2  11        7.51        6.98      6.03 o 
 -15   2  11      284.58      295.64      7.87 o 
 -14   2  11        9.80       13.94      4.38 o 
 -13   2  11      739.99      795.01      9.87 o 
 -12   2  11        0.11       -4.45      4.45 o 
 -11   2  11      910.85      977.66      7.33 o 
 -10   2  11       64.79       77.14      4.21 o 
  -9   2  11      332.98      364.85      4.70 o 
  -8   2  11      486.81      506.68      5.90 o 
  -7   2  11     1759.39     1886.37     20.12 o 
  -6   2  11     2808.85     2937.32     27.27 o 
  -5   2  11      139.90      136.64      3.53 o 
  -4   2  11      543.27      508.54      7.87 o 
  -3   2  11      853.64      859.85     10.34 o 
  -2   2  11     3174.08     3170.16     15.16 o 
  -1   2  11      858.13      846.29      5.00 o 
   0   2  11     2695.81     2657.73     27.78 o 
   1   2  11      618.08      627.89      5.70 o 
   2   2  11     3647.69     3705.43     27.41 o 
   3   2  11      435.41      429.67      5.12 o 
   4   2  11      444.68      424.26      5.44 o 
   5   2  11       56.47       56.81      3.24 o 
   6   2  11      344.94      347.57      5.29 o 
   7   2  11        0.79        1.91      3.33 o 
   8   2  11      487.10      488.83      4.46 o 
   9   2  11       29.49       44.54      3.98 o 
  10   2  11       24.79       31.70      6.81 o 
  11   2  11        0.58        4.01      4.39 o 
  12   2  11        9.05       14.28      4.35 o 
 -17   3  11        1.48        5.05      5.86 o 
 -16   3  11       25.82       26.30      5.67 o 
 -15   3  11       17.11       16.80      5.29 o 
 -14   3  11      118.93      112.52      5.01 o 
 -13   3  11      234.38      236.89      4.88 o 
 -12   3  11     1667.15     1674.17     12.55 o 
 -11   3  11      706.56      723.35     10.32 o 
 -10   3  11       21.28       19.80      4.22 o 
  -9   3  11      216.99      206.20      4.64 o 
  -8   3  11      484.15      468.87      4.96 o 
  -7   3  11     1620.04     1636.88     16.38 o 
  -6   3  11     1269.12     1326.96     14.37 o 
  -5   3  11      693.03      718.28      6.27 o 
  -4   3  11      165.75      169.44      4.33 o 
  -3   3  11      136.27      133.11      3.52 o 
  -2   3  11      234.10      241.88      3.66 o 
  -1   3  11      373.90      378.46      4.72 o 
   0   3  11      381.49      364.69      4.08 o 
   1   3  11     1041.31     1080.50     11.33 o 
   2   3  11      335.45      313.52      4.16 o 
   3   3  11      478.27      484.45      7.25 o 
   4   3  11      714.40      704.40      6.18 o 
   5   3  11       65.21       67.81      3.57 o 
   6   3  11      433.49      469.91      7.02 o 
   7   3  11      501.36      509.16      7.78 o 
   8   3  11      447.15      435.75      7.83 o 
   9   3  11       60.08       59.78      4.87 o 
  10   3  11      160.38      177.82      4.99 o 
  11   3  11        0.84        0.64      5.24 o 
  12   3  11       32.96       40.76      5.28 o 
 -17   4  11        3.81       14.04      6.08 o 
 -16   4  11        0.28        7.88      5.57 o 
 -15   4  11        1.17        6.74      5.15 o 
 -14   4  11        0.01        7.36      4.97 o 
 -13   4  11        7.47       16.70      5.11 o 
 -12   4  11       21.21       28.64      4.54 o 
 -11   4  11       22.30       19.65      4.32 o 
 -10   4  11       50.46       42.82      4.20 o 
  -9   4  11       17.08       19.29      4.38 o 
  -8   4  11       93.19       94.74      4.24 o 
  -7   4  11      155.72      166.48      4.15 o 
  -6   4  11       20.13       18.45      3.60 o 
  -5   4  11       29.14       30.90      3.61 o 
  -4   4  11      110.91      117.15      3.96 o 
  -3   4  11        7.22       12.64      3.47 o 
  -2   4  11       46.64       59.06      3.37 o 
  -1   4  11      334.58      323.52      4.31 o 
   0   4  11       22.91       24.00      3.47 o 
   1   4  11       54.61       59.45      4.71 o 
   2   4  11       58.94       65.45      3.55 o 
   3   4  11      116.93      119.47      4.34 o 
   4   4  11       23.36       29.34      3.50 o 
   5   4  11       56.03       50.05      3.62 o 
   6   4  11      132.25      128.21      4.19 o 
   7   4  11       14.40       10.73      4.15 o 
   8   4  11      125.20      124.48      4.23 o 
   9   4  11       36.31       35.71      3.89 o 
  10   4  11        7.41       14.19      4.68 o 
  11   4  11        2.36        8.13      4.88 o 
 -16   5  11       59.10       60.36      5.15 o 
 -15   5  11       42.36       55.36      4.64 o 
 -14   5  11       82.63       84.98      4.63 o 
 -13   5  11      140.10      141.53      7.44 o 
 -12   5  11      233.80      234.18      6.40 o 
 -11   5  11       77.97       83.38      5.29 o 
 -10   5  11       55.43       65.32      4.89 o 
  -9   5  11       13.70       20.32      4.23 o 
  -8   5  11      265.26      272.84      5.18 o 
  -7   5  11       83.37       85.43      3.82 o 
  -6   5  11       76.20       86.77      3.66 o 
  -5   5  11        0.60        8.34      3.62 o 
  -4   5  11        0.98        5.36      3.29 o 
  -3   5  11      958.89      931.66      9.62 o 
  -2   5  11      100.45       87.75      3.41 o 
  -1   5  11       56.46       73.97      3.56 o 
   0   5  11      406.45      395.87      5.02 o 
   1   5  11       13.85       14.91      3.36 o 
   2   5  11      199.95      233.39      4.51 o 
   3   5  11        1.17       10.48      3.39 o 
   4   5  11      212.82      233.19      9.32 o 
   5   5  11      141.37      150.77      4.06 o 
   6   5  11       75.09       85.70      4.00 o 
   7   5  11       21.87       24.41      3.94 o 
   8   5  11      144.71      151.69      4.27 o 
   9   5  11      225.13      201.47      4.72 o 
  10   5  11       54.96       47.05      4.24 o 
  11   5  11        7.27        2.07      5.57 o 
 -16   6  11       31.76       36.52      4.91 o 
 -15   6  11      268.31      267.02      5.27 o 
 -14   6  11       33.30       33.13      4.69 o 
 -13   6  11      378.60      377.12      7.42 o 
 -12   6  11        2.11       12.66      4.37 o 
 -11   6  11      129.13      136.03      4.29 o 
 -10   6  11        4.49        7.33      4.17 o 
  -9   6  11        5.65       18.07      4.29 o 
  -8   6  11        2.64       11.94      4.14 o 
  -7   6  11       34.06       40.09      4.00 o 
  -6   6  11      136.55      132.55      4.28 o 
  -5   6  11       91.57       95.41      3.97 o 
  -4   6  11        8.77       24.40      3.88 o 
  -3   6  11      116.64      148.25      3.90 o 
  -2   6  11      289.70      277.20      3.89 o 
  -1   6  11        1.54       14.15      3.73 o 
   0   6  11     1089.57     1134.30     11.81 o 
   1   6  11     1217.90     1254.15     21.06 o 
   2   6  11      542.94      578.18      7.47 o 
   3   6  11      152.41      157.58      4.00 o 
   4   6  11      578.51      548.68      7.27 o 
   5   6  11       28.93       35.23      3.63 o 
   6   6  11      538.65      528.92      7.86 o 
   7   6  11        1.17       11.64      4.12 o 
   8   6  11       96.82       96.21      5.75 o 
   9   6  11        2.75        6.09      4.26 o 
  10   6  11       77.25       61.41      5.09 o 
  11   6  11       27.82       24.76      4.85 o 
 -15   7  11       15.94       16.23      4.80 o 
 -14   7  11      283.86      243.14      4.90 o 
 -13   7  11       46.98       44.76      4.34 o 
 -12   7  11      242.96      229.80      4.64 o 
 -11   7  11      300.48      272.50      5.92 o 
 -10   7  11      213.89      214.03      4.52 o 
  -9   7  11       67.94       81.74      5.94 o 
  -8   7  11      459.31      452.86      8.63 o 
  -7   7  11      880.82      821.11     12.95 o 
  -6   7  11      254.40      251.23      4.38 o 
  -5   7  11      332.67      317.58      4.04 o 
  -4   7  11       10.52        5.89      3.58 o 
  -3   7  11       14.51       22.35      3.91 o 
  -2   7  11       41.59       57.04      4.70 o 
  -1   7  11      735.48      732.47      7.82 o 
   0   7  11        0.48        8.02      3.60 o 
   1   7  11      197.98      220.04      5.06 o 
   2   7  11      259.29      252.54      5.58 o 
   3   7  11      158.98      164.25      5.61 o 
   4   7  11      199.83      204.94      3.73 o 
   5   7  11      340.31      327.30      6.79 o 
   6   7  11      301.82      300.25      3.84 o 
   7   7  11       30.17       43.71      3.56 o 
   8   7  11      262.86      259.94      3.71 o 
   9   7  11       42.91       35.90      3.64 o 
  10   7  11       47.51       45.90      4.35 o 
 -15   8  11       27.76       26.93      4.65 o 
 -14   8  11        6.07       13.29      4.53 o 
 -13   8  11        2.70        8.06      4.23 o 
 -12   8  11        0.01        6.94      4.38 o 
 -11   8  11       25.13       30.16      3.97 o 
 -10   8  11        1.83       10.06      4.06 o 
  -9   8  11       54.54       65.17      3.91 o 
  -8   8  11        7.01       15.79      3.97 o 
  -7   8  11       59.19       67.53      4.03 o 
  -6   8  11        0.94        3.45      3.81 o 
  -5   8  11      118.84      112.73      4.07 o 
  -4   8  11       74.37       75.34      3.82 o 
  -3   8  11       35.93       40.36      3.79 o 
  -2   8  11        7.03       12.31      4.29 o 
  -1   8  11      214.81      200.12      3.73 o 
   0   8  11      180.80      184.56      4.27 o 
   1   8  11       37.84       45.71      3.46 o 
   2   8  11      123.07      127.30      5.21 o 
   3   8  11       84.17       74.84      3.42 o 
   4   8  11       26.32       32.24      3.29 o 
   5   8  11        3.16        9.29      4.05 o 
   6   8  11       13.93       12.70      3.43 o 
   7   8  11       24.20       31.61      4.10 o 
   8   8  11        0.22       -1.15      3.63 o 
   9   8  11        8.32        9.80      3.76 o 
 -14   9  11        6.20       12.38      4.64 o 
 -13   9  11        0.91       10.36      4.17 o 
 -12   9  11      268.24      272.89      5.21 o 
 -11   9  11      114.24      113.77      4.41 o 
 -10   9  11      166.18      175.92      7.30 o 
  -9   9  11       31.51       29.82      3.81 o 
  -8   9  11      453.09      431.88      5.19 o 
  -7   9  11       16.38       28.41      3.58 o 
  -6   9  11       19.16       37.36      3.74 o 
  -5   9  11       65.40       78.31      3.84 o 
  -4   9  11      240.10      228.71      4.49 o 
  -3   9  11       44.87       55.26      3.76 o 
  -2   9  11        0.47       -2.61      3.92 o 
  -1   9  11      133.16      127.80      4.86 o 
   0   9  11      198.95      201.91      3.63 o 
   1   9  11      162.17      160.83      5.26 o 
   2   9  11       40.96       44.40      3.62 o 
   3   9  11       58.30       60.33      3.52 o 
   4   9  11      271.70      285.72     11.36 o 
   5   9  11        1.97       10.39      3.29 o 
   6   9  11       23.63       26.90      3.18 o 
   7   9  11       70.29       76.98      3.54 o 
   8   9  11       93.07       81.63      3.51 o 
   9   9  11       21.31       22.60      3.86 o 
 -13  10  11      196.28      174.00      4.55 o 
 -12  10  11        0.48        5.21      4.28 o 
 -11  10  11      315.82      309.40      5.08 o 
 -10  10  11       69.61       74.64      4.34 o 
  -9  10  11      475.83      462.23     10.95 o 
  -8  10  11      169.13      167.51      3.79 o 
  -7  10  11       54.02       76.84      3.67 o 
  -6  10  11      269.89      284.46      4.41 o 
  -5  10  11      505.96      487.82      4.48 o 
  -4  10  11      665.94      700.28     11.81 o 
  -3  10  11      392.60      431.99      5.86 o 
  -2  10  11      618.41      608.24     11.93 o 
  -1  10  11        0.28        3.33      4.50 o 
   0  10  11      686.24      735.47     17.39 o 
   1  10  11      374.58      375.58     10.36 o 
   2  10  11      831.09      811.09     24.11 o 
   3  10  11       15.85       24.80      3.57 o 
   4  10  11       58.17       59.62      4.73 o 
   5  10  11        2.25        8.79      3.38 o 
   6  10  11      134.78      132.71      3.48 o 
   7  10  11       26.37       26.44      3.37 o 
   8  10  11       52.21       44.24      3.37 o 
 -12  11  11      153.76      131.96      4.57 o 
 -11  11  11      129.94      122.31      4.49 o 
 -10  11  11       27.29       25.58      3.97 o 
  -9  11  11       46.65       49.39      3.88 o 
  -8  11  11       65.09       65.85      3.81 o 
  -7  11  11      191.76      169.80      4.80 o 
  -6  11  11        3.33        6.62      3.63 o 
  -5  11  11      117.82      115.97      3.83 o 
  -4  11  11       39.47       43.72      3.58 o 
  -3  11  11       46.32       52.51      3.57 o 
  -2  11  11       17.96       21.98      3.71 o 
  -1  11  11       11.72       19.65      4.37 o 
   0  11  11       12.79       13.43      3.23 o 
   1  11  11      119.69      113.78      4.17 o 
   2  11  11       16.79       22.11      3.24 o 
   3  11  11       33.03       39.83      4.51 o 
   4  11  11       72.88       80.67      3.21 o 
   5  11  11        6.43       13.73      3.39 o 
   6  11  11      111.01       97.24      3.37 o 
   7  11  11       65.68       42.71      3.58 o 
 -11  12  11        3.61        8.09      4.25 o 
 -10  12  11        2.67        0.99      4.72 o 
  -9  12  11        0.48        8.33      3.83 o 
  -8  12  11       83.15       82.39      3.58 o 
  -7  12  11        0.86        1.89      4.65 o 
  -6  12  11       69.90       71.95      4.37 o 
  -5  12  11        2.70        4.01      3.61 o 
  -4  12  11       29.21       31.21      3.94 o 
  -3  12  11       14.55       15.55      4.42 o 
  -2  12  11       89.33       83.75      3.87 o 
  -1  12  11       87.46       80.09      4.32 o 
   0  12  11       29.79       37.06      3.48 o 
   1  12  11       41.12       36.46      5.00 o 
   2  12  11       12.58       17.14      3.16 o 
   3  12  11        6.73       13.32      3.10 o 
   4  12  11        4.35        5.59      3.59 o 
   5  12  11        0.01       11.07      3.33 o 
  -9  13  11       10.41        9.94      3.69 o 
  -8  13  11       75.36       58.78      3.77 o 
  -7  13  11        0.23       -2.91      3.58 o 
  -6  13  11        0.17        3.85      3.68 o 
  -5  13  11        1.10        3.98      3.69 o 
  -4  13  11        3.61        8.03      3.74 o 
  -3  13  11        2.73       13.46      3.64 o 
  -2  13  11        0.48        6.42      3.58 o 
  -1  13  11       23.62       31.73      3.87 o 
   0  13  11       15.68       23.20      3.62 o 
   1  13  11        0.94        7.07      3.25 o 
   2  13  11       10.17       14.17      3.15 o 
   3  13  11       11.78       16.44      3.37 o 
   4  13  11        6.65        7.45      3.27 o 
  -6  14  11       24.12       22.52      3.79 o 
  -5  14  11        8.65       11.97      3.33 o 
  -4  14  11      109.73      107.42      4.20 o 
  -3  14  11       39.79       41.62      3.56 o 
  -2  14  11      224.64      214.30      5.69 o 
  -1  14  11        4.38        9.41      3.65 o 
   0  14  11      191.79      189.13      4.15 o 
   1  14  11        5.65        9.05      3.47 o 
 -17   0  12        6.63       21.69      7.39 o 
 -16   0  12       30.92       35.68      6.86 o 
 -15   0  12        4.76        3.49      6.86 o 
 -14   0  12      232.22      233.83      7.22 o 
 -13   0  12       76.23       85.38      6.95 o 
 -12   0  12      845.43      879.84      8.45 o 
 -11   0  12        1.31        5.89      6.82 o 
 -10   0  12       96.89      100.53      5.93 o 
  -9   0  12       18.32       28.01      5.29 o 
  -8   0  12      414.47      412.86      6.35 o 
  -7   0  12       58.97       48.31      4.86 o 
  -6   0  12       79.35       76.26      5.34 o 
  -5   0  12      348.20      333.27      5.98 o 
  -4   0  12       99.85       94.37      6.07 o 
  -3   0  12      788.26      750.11      9.24 o 
  -2   0  12      160.23      169.67      6.08 o 
  -1   0  12      754.05      760.55      5.80 o 
   0   0  12       51.82       48.53      4.99 o 
   1   0  12      367.44      364.47      6.60 o 
   2   0  12      143.06      154.44      4.53 o 
   3   0  12      340.09      342.55      9.14 o 
   4   0  12      100.98      106.31      4.40 o 
   5   0  12      484.88      488.66      7.09 o 
   6   0  12       24.42       18.73      4.85 o 
   7   0  12       29.38       37.21      4.94 o 
   8   0  12       14.07       16.11      4.69 o 
   9   0  12       83.48       74.17      5.53 o 
  10   0  12       22.35       31.79      6.36 o 
  11   0  12       76.78       61.04     19.55 o 
 -17   1  12       67.83       68.08      5.04 o 
 -16   1  12        9.98        6.98      5.13 o 
 -15   1  12      187.90      193.34      5.56 o 
 -14   1  12       13.96       17.88      5.12 o 
 -13   1  12      400.92      429.10     13.98 o 
 -12   1  12       90.16       98.54      4.82 o 
 -11   1  12        2.13        5.37      4.40 o 
 -10   1  12       21.28       15.92      4.28 o 
  -9   1  12      636.37      645.57      5.26 o 
  -8   1  12      809.21      826.65      6.82 o 
  -7   1  12      357.74      348.77      4.17 o 
  -6   1  12     1465.48     1473.86     13.37 o 
  -5   1  12      652.68      638.71      9.50 o 
  -4   1  12     1358.93     1383.72     18.55 o 
  -3   1  12      869.15      849.12      5.18 o 
  -2   1  12     1605.01     1615.31     14.36 o 
  -1   1  12      192.77      191.74      3.96 o 
   0   1  12     1055.56     1017.78      7.39 o 
   1   1  12      110.55      115.90      3.43 o 
   2   1  12       83.09       79.29      3.80 o 
   3   1  12       12.74       14.91      3.22 o 
   4   1  12       30.24       35.75      3.27 o 
   5   1  12        0.19        0.82      3.08 o 
   6   1  12       64.06       69.02      3.46 o 
   7   1  12      102.24      103.31      3.88 o 
   8   1  12       13.49       13.44      3.36 o 
   9   1  12      170.72      171.86      3.92 o 
  10   1  12       73.86       78.93      5.28 o 
  11   1  12      206.70      180.32      5.02 o 
 -17   2  12        2.39        0.04      6.13 o 
 -16   2  12        0.04        3.42      4.79 o 
 -15   2  12        4.83        4.35      4.91 o 
 -14   2  12        1.15       12.41      4.42 o 
 -13   2  12        8.82       10.59      4.68 o 
 -12   2  12       11.72       18.07      4.47 o 
 -11   2  12       25.59       23.73      4.27 o 
 -10   2  12      539.99      523.10      7.78 o 
  -9   2  12       37.43       39.39      4.01 o 
  -8   2  12        0.20        3.00      3.60 o 
  -7   2  12       51.56       47.95      3.65 o 
  -6   2  12        7.27        1.08      3.90 o 
  -5   2  12       44.56       50.98      3.53 o 
  -4   2  12        1.04        7.74      3.26 o 
  -3   2  12      129.07      154.52      4.19 o 
  -2   2  12       93.02       77.91      5.54 o 
  -1   2  12        0.02        6.89      3.75 o 
   0   2  12        2.76        7.18      3.98 o 
   1   2  12       10.44        9.92      3.61 o 
   2   2  12       20.35       25.24      3.61 o 
   3   2  12      208.50      213.01      5.34 o 
   4   2  12        1.29        5.06      3.61 o 
   5   2  12        3.26        9.05      3.29 o 
   6   2  12       77.20       78.42      3.37 o 
   7   2  12       16.62       18.26      3.44 o 
   8   2  12        0.07        1.38      3.47 o 
   9   2  12       73.18       64.44      4.10 o 
  10   2  12       16.30       19.94      4.18 o 
  11   2  12       70.68       61.86      5.16 o 
 -17   3  12       86.89       78.84      7.61 o 
 -16   3  12        0.07        1.01      5.25 o 
 -15   3  12       92.31       90.65      5.40 o 
 -14   3  12       12.51       19.99      4.23 o 
 -13   3  12      349.49      344.96      4.67 o 
 -12   3  12      625.12      668.37      9.63 o 
 -11   3  12     1064.48     1105.89     14.43 o 
 -10   3  12      800.11      815.89     12.76 o 
  -9   3  12      141.53      152.31      4.94 o 
  -8   3  12     1059.98     1071.85      8.39 o 
  -7   3  12      364.90      378.49      4.88 o 
  -6   3  12     2541.48     2615.16     15.45 o 
  -5   3  12     1759.86     1853.84     18.54 o 
  -4   3  12     1642.67     1650.47     17.46 o 
  -3   3  12       26.43       24.90      3.21 o 
  -2   3  12       56.91       61.09      3.43 o 
  -1   3  12       87.36      100.03      3.91 o 
   0   3  12      210.97      223.71      5.29 o 
   1   3  12       51.06       52.45      3.83 o 
   2   3  12      204.87      220.33      3.92 o 
   3   3  12       13.96       14.79      3.50 o 
   4   3  12       10.18       15.74      3.43 o 
   5   3  12      106.51      114.32      3.67 o 
   6   3  12       22.85       20.16      3.86 o 
   7   3  12      268.16      256.17      6.49 o 
   8   3  12       67.15       65.60      4.23 o 
   9   3  12      151.12      153.80      4.66 o 
  10   3  12        0.38        1.05      4.74 o 
  11   3  12       17.45       12.60      5.24 o 
 -16   4  12       76.22       69.38      5.54 o 
 -15   4  12        5.45        3.04      5.47 o 
 -14   4  12      154.60      159.84      5.24 o 
 -13   4  12       28.64       29.52      5.43 o 
 -12   4  12     1228.88     1247.63     32.02 o 
 -11   4  12      470.32      445.28      9.62 o 
 -10   4  12      168.16      169.36      4.85 o 
  -9   4  12       77.90       83.88      4.13 o 
  -8   4  12      210.84      210.07      3.74 o 
  -7   4  12      187.12      168.82      3.74 o 
  -6   4  12       31.13       40.24      3.46 o 
  -5   4  12      400.37      403.86      3.65 o 
  -4   4  12       26.68       29.42      3.40 o 
  -3   4  12      144.36      151.44      4.41 o 
  -2   4  12      646.23      633.18      7.36 o 
  -1   4  12       99.04      102.54      3.48 o 
   0   4  12       22.75       42.67      3.53 o 
   1   4  12       52.89       60.38      3.71 o 
   2   4  12      242.40      242.07      5.15 o 
   3   4  12      800.47      822.73      6.69 o 
   4   4  12      194.15      217.76      4.80 o 
   5   4  12      270.99      260.96      4.16 o 
   6   4  12      165.67      172.93      4.23 o 
   7   4  12       76.52       70.88      4.01 o 
   8   4  12       37.57       40.63      4.39 o 
   9   4  12      246.61      207.73      4.56 o 
  10   4  12        6.53        7.97      4.72 o 
  11   4  12       48.25       40.73      5.39 o 
 -16   5  12       27.00       25.61      5.50 o 
 -15   5  12       51.44       53.10      5.13 o 
 -14   5  12        1.30       -0.06      5.07 o 
 -13   5  12       32.88       38.09      5.18 o 
 -12   5  12        3.81        3.64      5.00 o 
 -11   5  12      540.15      516.43      5.33 o 
 -10   5  12      363.86      360.64      4.54 o 
  -9   5  12       42.40       38.16      4.07 o 
  -8   5  12      219.21      250.99      4.01 o 
  -7   5  12      225.44      225.45      4.07 o 
  -6   5  12     1236.57     1227.38     18.61 o 
  -5   5  12      175.33      172.87      3.71 o 
  -4   5  12      695.53      715.10      9.17 o 
  -3   5  12       34.26       32.89      3.35 o 
  -2   5  12       15.33       21.07      3.71 o 
  -1   5  12     1100.32     1033.08     18.29 o 
   0   5  12     1541.92     1577.32     23.63 o 
   1   5  12       40.52       45.70      3.46 o 
   2   5  12      615.40      657.53      6.86 o 
   3   5  12      165.99      155.86      4.96 o 
   4   5  12      390.44      407.25      8.29 o 
   5   5  12       22.88       23.69      5.36 o 
   6   5  12      369.80      348.63      7.12 o 
   7   5  12      185.33      195.01      4.15 o 
   8   5  12      447.32      431.40      7.38 o 
   9   5  12      116.77      118.05      4.35 o 
  10   5  12        9.42       10.51      5.34 o 
 -16   6  12       25.94       31.38      5.29 o 
 -15   6  12        0.13        1.41      5.25 o 
 -14   6  12       34.02       37.81      5.46 o 
 -13   6  12       36.57       34.55      4.92 o 
 -12   6  12       24.02       20.85      4.79 o 
 -11   6  12       94.49       79.82      4.58 o 
 -10   6  12       30.15       30.99      4.67 o 
  -9   6  12       46.85       49.07      4.34 o 
  -8   6  12       43.02       34.76      3.99 o 
  -7   6  12      124.72      139.67      4.24 o 
  -6   6  12      170.06      168.61      6.82 o 
  -5   6  12      194.48      192.36      3.96 o 
  -4   6  12      135.71      122.84      4.52 o 
  -3   6  12      549.61      530.03      6.15 o 
  -2   6  12        2.02        9.55      3.63 o 
  -1   6  12        1.26        0.31      3.76 o 
   0   6  12      186.47      197.65      5.59 o 
   1   6  12        3.45       14.00      3.32 o 
   2   6  12        5.04        3.38      3.37 o 
   3   6  12      163.89      149.44      3.75 o 
   4   6  12       35.33       30.17      3.42 o 
   5   6  12        1.33        5.50      3.44 o 
   6   6  12      144.90      143.79      3.59 o 
   7   6  12       13.49       18.36      3.62 o 
   8   6  12        3.92        2.93      3.60 o 
   9   6  12        1.63        6.29      3.51 o 
  10   6  12        7.15        9.98      4.93 o 
 -15   7  12       22.15       33.72      4.76 o 
 -14   7  12        0.84        6.10      4.60 o 
 -13   7  12        0.50        0.86      5.22 o 
 -12   7  12       30.38       41.77      4.41 o 
 -11   7  12        1.31       11.36      4.46 o 
 -10   7  12        9.14       14.20      6.18 o 
  -9   7  12        4.75       -2.65      5.52 o 
  -8   7  12      429.84      421.16      6.92 o 
  -7   7  12        2.53       13.83      3.87 o 
  -6   7  12      358.80      395.23      6.26 o 
  -5   7  12      122.35      132.18      3.92 o 
  -4   7  12      808.04      858.52      8.33 o 
  -3   7  12      132.72      169.89      3.68 o 
  -2   7  12     1681.35     1690.89     14.34 o 
  -1   7  12       99.91      100.32      3.59 o 
   0   7  12       58.51       78.02      3.93 o 
   1   7  12        0.95        1.55      3.50 o 
   2   7  12      134.52      140.49      6.73 o 
   3   7  12        0.18        4.18      3.46 o 
   4   7  12      149.69      145.98      3.47 o 
   5   7  12       32.53       39.40      3.44 o 
   6   7  12       10.42       13.06      3.55 o 
   7   7  12       11.77       18.07      3.55 o 
   8   7  12       26.51       23.28      3.63 o 
   9   7  12      166.33      140.15      3.71 o 
 -14   8  12      192.74      171.80      5.37 o 
 -13   8  12        0.28        5.78      5.77 o 
 -12   8  12      332.36      335.35      8.02 o 
 -11   8  12       60.34       56.85      4.32 o 
 -10   8  12      213.06      233.86      7.58 o 
  -9   8  12       32.04       26.66      4.34 o 
  -8   8  12      142.34      147.73      4.25 o 
  -7   8  12      201.66      190.95      4.27 o 
  -6   8  12      237.61      224.55      5.28 o 
  -5   8  12      310.17      316.64      6.38 o 
  -4   8  12        3.28        7.29      3.75 o 
  -3   8  12      374.50      392.47      3.74 o 
  -2   8  12       66.68       74.68      3.58 o 
  -1   8  12      685.78      682.84     12.59 o 
   0   8  12       39.39       46.78      3.34 o 
   1   8  12       78.89       88.96      3.43 o 
   2   8  12      166.54      177.94      3.69 o 
   3   8  12      115.22      116.59      3.37 o 
   4   8  12        5.28        9.81      3.58 o 
   5   8  12       75.88       73.80      3.64 o 
   6   8  12        4.43        3.04      3.55 o 
   7   8  12       13.94       23.81      3.43 o 
   8   8  12        0.91        5.10      3.30 o 
   9   8  12       55.71       52.08      3.79 o 
 -14   9  12        9.10       14.12      4.85 o 
 -13   9  12      385.49      358.28      4.87 o 
 -12   9  12       58.13       62.13      4.86 o 
 -11   9  12      211.75      204.05      7.67 o 
 -10   9  12      155.20      171.26      4.59 o 
  -9   9  12      344.75      352.87      8.24 o 
  -8   9  12      429.89      428.54      7.42 o 
  -7   9  12      379.84      347.82      8.74 o 
  -6   9  12      943.49      931.69     14.81 o 
  -5   9  12      307.68      313.20      9.17 o 
  -4   9  12     1244.83     1217.05     13.19 o 
  -3   9  12      120.70      127.80      3.79 o 
  -2   9  12      568.24      573.62     12.42 o 
  -1   9  12       71.16       69.43      3.66 o 
   0   9  12      725.54      767.34      7.05 o 
   1   9  12       71.02       74.03      3.51 o 
   2   9  12      129.47      136.39      3.94 o 
   3   9  12       30.18       38.60      3.36 o 
   4   9  12       40.62       49.13      4.60 o 
   5   9  12        0.55        5.43      3.58 o 
   6   9  12       14.13       20.78      3.62 o 
   7   9  12       24.32       33.68      3.85 o 
   8   9  12        3.66        3.71      3.51 o 
 -13  10  12        2.20        5.53      5.01 o 
 -12  10  12       32.01       37.61      4.46 o 
 -11  10  12       14.05       17.29      4.23 o 
 -10  10  12        0.95        2.37      4.05 o 
  -9  10  12        0.69        7.68      3.58 o 
  -8  10  12       41.77       40.29      3.91 o 
  -7  10  12       48.96       46.32      4.03 o 
  -6  10  12       19.88       23.50      3.66 o 
  -5  10  12       91.36      100.19      3.87 o 
  -4  10  12       18.23       19.14      3.62 o 
  -3  10  12       31.63       31.63      3.60 o 
  -2  10  12        1.49        8.87      3.57 o 
  -1  10  12       61.09       58.79      3.41 o 
   0  10  12        2.40       10.76      6.19 o 
   1  10  12        6.74       14.48      3.52 o 
   2  10  12       40.23       38.55      3.48 o 
   3  10  12      216.95      189.32      5.37 o 
   4  10  12        0.56        5.21      3.82 o 
   5  10  12        0.98        8.31      3.25 o 
   6  10  12        0.21        8.71      4.15 o 
   7  10  12        0.11        7.09      3.50 o 
 -11  11  12       57.50       50.55      4.18 o 
 -10  11  12      160.59      148.87      5.55 o 
  -9  11  12      105.50      114.72      4.22 o 
  -8  11  12      220.38      223.64      6.08 o 
  -7  11  12       50.22       55.43      3.75 o 
  -6  11  12      178.53      184.65      3.98 o 
  -5  11  12       17.34       22.21      3.44 o 
  -4  11  12      210.01      202.41      6.03 o 
  -3  11  12      133.23      129.26      3.74 o 
  -2  11  12       45.59       46.67      3.63 o 
  -1  11  12        5.18       10.42      3.22 o 
   0  11  12       44.78       37.70      3.22 o 
   1  11  12        2.37        5.69      3.28 o 
   2  11  12       34.11       31.18      4.18 o 
   3  11  12        8.71       10.26      3.47 o 
   4  11  12        5.76        4.02      3.81 o 
   5  11  12       28.50       30.82      3.28 o 
   6  11  12       27.75       26.97      3.40 o 
 -10  12  12       92.52       88.89      6.06 o 
  -9  12  12       14.02       17.58      3.88 o 
  -8  12  12       74.98       69.48      4.32 o 
  -7  12  12        6.21        3.48      3.84 o 
  -6  12  12        4.97        2.97      3.70 o 
  -5  12  12        2.20        1.73      5.03 o 
  -4  12  12       10.24       10.59      3.90 o 
  -3  12  12       34.20       31.99      4.34 o 
  -2  12  12       22.88       19.28      3.64 o 
  -1  12  12        1.01       -1.36      5.40 o 
   0  12  12      107.65       89.77      3.88 o 
   1  12  12       22.48       28.70      3.38 o 
   2  12  12       15.95        8.26      3.49 o 
   3  12  12      201.55      156.84      3.88 o 
   4  12  12       12.70        9.96      3.42 o 
  -8  13  12      132.42      117.24      4.19 o 
  -7  13  12        6.90       12.09      4.14 o 
  -6  13  12      113.66      108.09      4.05 o 
  -5  13  12       13.65       29.07      3.82 o 
  -4  13  12      136.39      121.94      5.83 o 
  -3  13  12       29.16       30.63      3.83 o 
  -2  13  12       49.97       55.17      3.73 o 
  -1  13  12        1.61        2.01      3.58 o 
   0  13  12      197.81      192.53      3.97 o 
   1  13  12        0.26        6.93      3.45 o 
   2  13  12      192.40      178.83      4.36 o 
  -3  14  12        5.28        9.06      3.55 o 
  -2  14  12        2.80        1.84      3.43 o 
 -16   1  13       75.12       72.32      7.76 o 
 -15   1  13       10.82        8.11      5.30 o 
 -14   1  13       99.52      106.60      4.84 o 
 -13   1  13       60.92       62.57      4.81 o 
 -12   1  13      755.71      791.46      7.32 o 
 -11   1  13        6.92       15.75      4.16 o 
 -10   1  13       10.72       10.08      4.05 o 
  -9   1  13        2.83        7.09      3.57 o 
  -8   1  13      159.82      165.94      3.77 o 
  -7   1  13      511.73      503.60      6.21 o 
  -6   1  13      238.54      259.18      3.82 o 
  -5   1  13      592.42      606.28      6.61 o 
  -4   1  13       15.67       22.09      3.97 o 
  -3   1  13      689.78      703.82      8.82 o 
  -2   1  13       30.97       35.45      3.84 o 
  -1   1  13     1619.09     1694.00     14.99 o 
   0   1  13       66.01       65.28      4.38 o 
   1   1  13      383.31      382.45      4.48 o 
   2   1  13       99.70      107.72      3.38 o 
   3   1  13      236.00      250.04      3.51 o 
   4   1  13      199.82      193.36      3.45 o 
   5   1  13      131.07      139.06      3.54 o 
   6   1  13        0.21        4.31      3.44 o 
   7   1  13       45.37       42.81      3.38 o 
   8   1  13       43.09       44.85      3.74 o 
   9   1  13        2.82        6.86      3.72 o 
  10   1  13        1.23       -1.01      4.22 o 
 -16   2  13       63.13       67.02      4.81 o 
 -15   2  13      344.01      298.66      6.60 o 
 -14   2  13      135.20      135.59      4.73 o 
 -13   2  13      229.62      225.44      5.20 o 
 -12   2  13      657.44      699.91      8.17 o 
 -11   2  13     1046.31     1017.19     13.61 o 
 -10   2  13      502.69      494.63      4.67 o 
  -9   2  13      240.23      212.99      3.79 o 
  -8   2  13     1304.17     1265.72      9.98 o 
  -7   2  13      706.33      669.91      6.37 o 
  -6   2  13     1267.30     1224.09     10.71 o 
  -5   2  13      175.52      161.63      3.56 o 
  -4   2  13      599.10      602.20      7.38 o 
  -3   2  13       11.99       18.15      3.26 o 
  -2   2  13      606.85      621.71      5.16 o 
  -1   2  13       12.08       15.68      3.90 o 
   0   2  13      405.74      408.95      9.52 o 
   1   2  13      621.96      621.78      7.20 o 
   2   2  13      139.88      141.93      3.71 o 
   3   2  13      484.67      510.85      4.36 o 
   4   2  13        1.19        6.77      3.25 o 
   5   2  13      382.64      402.02      4.31 o 
   6   2  13      174.21      176.44      3.87 o 
   7   2  13      401.20      383.78      4.49 o 
   8   2  13       26.30       23.23      3.75 o 
   9   2  13      142.68      137.92      3.95 o 
  10   2  13        5.41        8.51      4.13 o 
 -16   3  13        0.79        1.89      5.28 o 
 -15   3  13        5.66        1.39      4.34 o 
 -14   3  13      183.54      186.23      4.60 o 
 -13   3  13       48.61       46.20      4.32 o 
 -12   3  13      358.43      401.40      7.57 o 
 -11   3  13        6.62        9.75      4.28 o 
 -10   3  13        5.24       10.53      4.03 o 
  -9   3  13        1.06        6.38      3.43 o 
  -8   3  13       80.20      104.79      3.58 o 
  -7   3  13      195.40      203.22      3.59 o 
  -6   3  13       44.92       52.01      3.64 o 
  -5   3  13       97.77      108.04      3.58 o 
  -4   3  13       96.28       97.18      3.38 o 
  -3   3  13      284.41      298.05      5.06 o 
  -2   3  13      121.94      146.44      3.55 o 
  -1   3  13      337.28      340.33      4.07 o 
   0   3  13      164.43      189.94      3.92 o 
   1   3  13      773.83      787.51     11.36 o 
   2   3  13       86.63       83.89      4.21 o 
   3   3  13       31.25       34.01      3.60 o 
   4   3  13       13.89       16.30      4.16 o 
   5   3  13       44.46       52.16      3.39 o 
   6   3  13        6.67       15.22      4.01 o 
   7   3  13      175.63      163.12      4.10 o 
   8   3  13        1.24        4.55      3.85 o 
   9   3  13       12.18       22.17      5.05 o 
  10   3  13        0.36       -2.11      4.57 o 
 -16   4  13        6.99        3.79      5.15 o 
 -15   4  13       30.64       37.06      5.52 o 
 -14   4  13       12.57       15.06      4.71 o 
 -13   4  13      154.71      137.80      4.32 o 
 -12   4  13       10.24        8.32      3.98 o 
 -11   4  13      267.35      284.30      4.75 o 
 -10   4  13       20.81       33.67      3.84 o 
  -9   4  13       31.58       32.31      3.56 o 
  -8   4  13       27.31       28.48      3.61 o 
  -7   4  13       16.48       17.51      3.34 o 
  -6   4  13      205.15      193.65      3.60 o 
  -5   4  13        8.22        8.66      3.32 o 
  -4   4  13      297.83      299.72      4.20 o 
  -3   4  13       67.44       58.75      3.27 o 
  -2   4  13        9.20       16.09      3.25 o 
  -1   4  13       21.18       23.50      3.34 o 
   0   4  13      323.59      331.56      4.63 o 
   1   4  13      110.75      114.99      4.05 o 
   2   4  13      304.13      299.21      9.09 o 
   3   4  13        0.58        5.56      3.37 o 
   4   4  13      122.00      117.88      3.73 o 
   5   4  13       38.15       33.81      4.08 o 
   6   4  13      222.84      201.42      6.73 o 
   7   4  13       19.73       22.05      4.22 o 
   8   4  13        0.83        2.91      4.04 o 
   9   4  13        4.27       10.42      4.32 o 
  10   4  13       12.14       18.37      4.47 o 
 -15   5  13       15.32       23.64      5.23 o 
 -14   5  13       35.94       29.89      4.94 o 
 -13   5  13        6.27       11.10      4.53 o 
 -12   5  13        5.21        3.49      4.82 o 
 -11   5  13       28.77       39.53      4.31 o 
 -10   5  13      171.41      185.01      6.32 o 
  -9   5  13        2.82       -3.86      3.86 o 
  -8   5  13        7.35        2.75      3.50 o 
  -7   5  13      125.66      122.19      3.74 o 
  -6   5  13       28.61       36.44      3.22 o 
  -5   5  13      191.55      207.59      3.86 o 
  -4   5  13        0.11        9.02      3.12 o 
  -3   5  13      234.39      227.40      3.47 o 
  -2   5  13       36.72       53.74      3.54 o 
  -1   5  13     2661.16     2688.57     32.75 o 
   0   5  13       38.23       28.01      3.33 o 
   1   5  13       35.02       42.29      3.26 o 
   2   5  13       43.16       50.46      3.65 o 
   3   5  13      677.01      689.45     11.81 o 
   4   5  13        0.76        4.66      3.91 o 
   5   5  13      217.28      214.72      4.06 o 
   6   5  13        2.24        0.66      3.58 o 
   7   5  13        0.37       -1.89      3.96 o 
   8   5  13       16.51       15.59      4.06 o 
   9   5  13       88.76       85.16      4.34 o 
 -15   6  13       68.88       62.22      5.17 o 
 -14   6  13       16.83       21.53      5.11 o 
 -13   6  13       20.55       19.93      4.93 o 
 -12   6  13      127.25      125.89      4.75 o 
 -11   6  13      257.74      263.30      7.69 o 
 -10   6  13      280.46      302.19      8.36 o 
  -9   6  13       43.48       57.90      6.03 o 
  -8   6  13      373.37      374.23      4.70 o 
  -7   6  13      209.96      187.70      3.49 o 
  -6   6  13      713.86      713.61      9.19 o 
  -5   6  13      442.88      456.33      4.83 o 
  -4   6  13      861.08      885.22      6.30 o 
  -3   6  13        3.15        5.42      3.29 o 
  -2   6  13     1486.24     1504.76     14.12 o 
  -1   6  13       68.82       89.70      3.74 o 
   0   6  13      311.14      334.51      9.81 o 
   1   6  13       65.75       63.00      3.24 o 
   2   6  13      430.43      424.71      7.98 o 
   3   6  13      376.71      364.29      5.48 o 
   4   6  13      356.30      342.98      5.92 o 
   5   6  13      560.94      571.76     11.52 o 
   6   6  13       59.76       57.59      3.77 o 
   7   6  13      248.64      253.40      4.72 o 
   8   6  13       63.67       62.86      4.56 o 
   9   6  13      134.07       98.82      4.00 o 
 -14   7  13      204.82      204.45      8.83 o 
 -13   7  13        0.16       10.00      4.86 o 
 -12   7  13      116.63      127.49      5.55 o 
 -11   7  13        1.64       15.10      4.40 o 
 -10   7  13       71.33       88.57      4.85 o 
  -9   7  13        4.55       16.19      4.35 o 
  -8   7  13      213.26      204.10      4.37 o 
  -7   7  13      159.39      158.57      4.25 o 
  -6   7  13        6.56        6.01      3.52 o 
  -5   7  13      144.00      157.06      3.57 o 
  -4   7  13       12.26       22.00      3.63 o 
  -3   7  13      234.10      253.25      5.08 o 
  -2   7  13        6.09       14.04      3.32 o 
  -1   7  13      395.54      378.03      6.72 o 
   0   7  13       46.07       55.07      4.29 o 
   1   7  13      197.15      210.03      5.21 o 
   2   7  13       10.84       22.41      3.28 o 
   3   7  13      256.49      254.71      4.44 o 
   4   7  13        3.01       12.99      3.42 o 
   5   7  13       24.65       24.50      3.53 o 
   6   7  13       12.14       14.80      3.42 o 
   7   7  13       11.26       18.94      3.66 o 
   8   7  13        1.11        1.98      3.46 o 
 -14   8  13       13.78       24.72      5.02 o 
 -13   8  13       34.58       33.72      4.88 o 
 -12   8  13        0.41        6.13      4.84 o 
 -11   8  13       69.29       62.67      4.42 o 
 -10   8  13       41.75       44.70      4.60 o 
  -9   8  13       29.79       19.92      5.25 o 
  -8   8  13       39.63       41.67      3.93 o 
  -7   8  13       11.15       16.75      4.09 o 
  -6   8  13      151.40      147.60      4.14 o 
  -5   8  13       21.66       20.34      3.38 o 
  -4   8  13      186.15      180.95      3.54 o 
  -3   8  13        0.56        6.90      3.99 o 
  -2   8  13       35.01       45.45      3.58 o 
  -1   8  13        0.00        7.43      3.45 o 
   0   8  13       35.06       41.20      3.56 o 
   1   8  13        8.70        5.50      3.42 o 
   2   8  13       28.14       29.07      3.52 o 
   3   8  13        0.18        4.73      3.26 o 
   4   8  13       17.12       19.12      3.38 o 
   5   8  13        0.32        1.07      3.37 o 
   6   8  13        4.05       11.78      4.04 o 
   7   8  13       12.30       14.17      3.56 o 
 -13   9  13        2.04       10.05      4.88 o 
 -12   9  13       78.97       69.29      6.12 o 
 -11   9  13       18.92       19.84      5.16 o 
 -10   9  13       28.54       38.16      6.80 o 
  -9   9  13       12.50       14.74      4.22 o 
  -8   9  13       11.80       12.64      3.92 o 
  -7   9  13      105.02      107.22      3.81 o 
  -6   9  13       13.73       11.05      4.46 o 
  -5   9  13      100.47       95.06      5.60 o 
  -4   9  13        0.13        7.45      3.33 o 
  -3   9  13      267.81      263.94      6.27 o 
  -2   9  13        0.00        5.99      3.37 o 
  -1   9  13      410.79      401.75      7.92 o 
   0   9  13       13.20       13.77      3.58 o 
   1   9  13      105.29      107.84      3.35 o 
   2   9  13       35.00       43.60      3.10 o 
   3   9  13      128.40      140.22      5.46 o 
   4   9  13        1.11        7.36      3.32 o 
   5   9  13       28.66       27.25      3.44 o 
   6   9  13        7.22        6.94      3.76 o 
   7   9  13        3.87        7.91      4.05 o 
 -12  10  13       99.52       91.56      5.12 o 
 -11  10  13      128.09      113.16      4.72 o 
 -10  10  13      158.73      151.48      4.94 o 
  -9  10  13      101.62      110.77      6.60 o 
  -8  10  13      187.69      167.16      6.33 o 
  -7  10  13       54.91       51.10      3.92 o 
  -6  10  13      252.81      254.88      4.05 o 
  -5  10  13       86.11       68.31      3.77 o 
  -4  10  13      133.81      133.70      5.37 o 
  -3  10  13        2.99       10.04      3.52 o 
  -2  10  13       78.45       67.31      4.96 o 
  -1  10  13       61.24       77.01      3.83 o 
   0  10  13       20.08       21.80      3.83 o 
   1  10  13       34.51       38.26      3.54 o 
   2  10  13        2.40        8.46      3.27 o 
   3  10  13      153.46      146.68      3.77 o 
   4  10  13        7.11       12.89      3.36 o 
   5  10  13      112.13      109.01      3.62 o 
   6  10  13       10.77       14.50      4.04 o 
 -11  11  13        0.60        2.61      4.90 o 
 -10  11  13       22.63       18.06      4.19 o 
  -9  11  13        7.28        5.44      4.02 o 
  -8  11  13       47.34       42.81      4.17 o 
  -7  11  13       36.78       39.89      3.71 o 
  -6  11  13       14.35       15.86      3.76 o 
  -5  11  13       62.48       63.80      5.57 o 
  -4  11  13       37.69       39.73      3.52 o 
  -3  11  13       25.49       29.18      3.65 o 
  -2  11  13        9.54        7.42      3.40 o 
  -1  11  13       69.32       60.66      3.49 o 
   0  11  13       14.30       17.41      3.27 o 
   1  11  13      293.01      249.49      7.52 o 
   2  11  13        1.40        6.80      3.69 o 
   3  11  13       37.91       41.24      3.97 o 
   4  11  13        2.76        6.11      3.48 o 
  -9  12  13        0.93        3.51      4.05 o 
  -8  12  13        9.74       19.01      4.15 o 
  -7  12  13       13.34        8.15      3.88 o 
  -6  12  13      109.42       99.14      4.19 o 
  -5  12  13       13.28       12.60      3.85 o 
  -4  12  13      171.46      156.81      3.80 o 
  -3  12  13       16.55       19.32      4.04 o 
  -2  12  13        6.38       15.11      4.82 o 
  -1  12  13       12.39        9.20      3.39 o 
   0  12  13      135.11      113.78      3.80 o 
   1  12  13       13.75       18.38      3.56 o 
   2  12  13      108.58       90.96      4.92 o 
  -6  13  13        0.64        3.27      4.08 o 
  -5  13  13       30.09       35.62      3.93 o 
  -4  13  13        2.35        9.13      4.03 o 
  -3  13  13      221.38      200.25      7.12 o 
  -2  13  13       28.81       28.67      3.53 o 
  -1  13  13      210.58      198.80      4.54 o 
   0  13  13        1.85        9.49      3.72 o 
 -16   0  14       80.88       75.78      7.06 o 
 -15   0  14        0.17       10.36      6.66 o 
 -14   0  14      101.46      112.66     10.41 o 
 -13   0  14       40.31       54.06      6.76 o 
 -12   0  14      823.45      815.14      8.17 o 
 -11   0  14      561.55      639.64     13.02 o 
 -10   0  14       58.53       65.12      4.87 o 
  -9   0  14      553.82      589.22     11.82 o 
  -8   0  14      350.50      365.36      5.72 o 
  -7   0  14     2548.51     2684.12     29.62 o 
  -6   0  14      207.74      204.96      5.36 o 
  -5   0  14     2024.94     2139.91     13.94 o 
  -4   0  14       63.80       79.32      5.11 o 
  -3   0  14     2159.59     2156.93     18.73 o 
  -2   0  14      576.00      562.32      9.66 o 
  -1   0  14     1202.82     1259.75     17.63 o 
   0   0  14        0.70       12.09      4.98 o 
   1   0  14      717.83      724.99     13.11 o 
   2   0  14       21.03       19.43      4.55 o 
   3   0  14      307.75      322.43      9.41 o 
   4   0  14       17.61       24.96      4.82 o 
   5   0  14        0.62        9.81      4.55 o 
   6   0  14       26.92       36.72      4.64 o 
   7   0  14       80.07       77.28      4.67 o 
   8   0  14      283.11      248.32      9.05 o 
   9   0  14        8.09        7.61      4.99 o 
 -16   1  14       26.09       25.87      4.93 o 
 -15   1  14       72.05       66.68      4.90 o 
 -14   1  14       69.82       71.53      4.75 o 
 -13   1  14      144.99      138.21      4.88 o 
 -12   1  14      116.13      102.06      4.37 o 
 -11   1  14       39.32       45.49      4.70 o 
 -10   1  14       18.05       25.54      3.84 o 
  -9   1  14      129.35      122.26      3.58 o 
  -8   1  14      223.07      204.66      3.57 o 
  -7   1  14       48.31       59.84      6.13 o 
  -6   1  14      579.20      544.84      8.39 o 
  -5   1  14       58.12       87.61     12.45 o 
  -4   1  14      116.48      113.00      3.58 o 
  -3   1  14       36.77       49.83      8.26 o 
  -2   1  14       98.13       96.94      3.80 o 
  -1   1  14      659.76      646.79      5.59 o 
   0   1  14      154.24      150.59      3.61 o 
   1   1  14      274.77      283.49      3.62 o 
   2   1  14       72.82       75.72      3.26 o 
   3   1  14      226.58      238.48      3.64 o 
   4   1  14       13.69       16.00      3.21 o 
   5   1  14      137.78      153.74      3.45 o 
   6   1  14       73.16       72.05      3.41 o 
   7   1  14      143.27      148.67      3.76 o 
   8   1  14       26.25       21.59      3.48 o 
   9   1  14       68.31       62.89      3.95 o 
 -16   2  14        4.73        7.45      5.53 o 
 -15   2  14        9.33       19.85      4.95 o 
 -14   2  14       14.97       26.63      4.22 o 
 -13   2  14       10.57       10.98      4.40 o 
 -12   2  14        1.90        4.49      4.03 o 
 -11   2  14       96.62       91.81      4.86 o 
 -10   2  14       15.74       25.24      3.89 o 
  -9   2  14        1.09        9.50      3.51 o 
  -8   2  14        4.59       10.46      3.37 o 
  -7   2  14        4.88       10.55      3.37 o 
  -6   2  14        8.33       13.38      3.49 o 
  -5   2  14       41.74       46.09      3.88 o 
  -4   2  14        1.43        8.91      3.29 o 
  -3   2  14      480.03      476.73      7.67 o 
  -2   2  14      363.73      352.92      7.21 o 
  -1   2  14       63.60       75.68      3.82 o 
   0   2  14       80.48       68.89      3.76 o 
   1   2  14       17.44       16.81      3.61 o 
   2   2  14       31.16       39.27      3.40 o 
   3   2  14       20.97       27.60      3.30 o 
   4   2  14        9.36       11.73      3.42 o 
   5   2  14        5.97        5.05      3.16 o 
   6   2  14       11.67       18.26      3.22 o 
   7   2  14       13.71       17.41      3.67 o 
   8   2  14        1.73        6.39      3.66 o 
   9   2  14        8.97        9.90      3.80 o 
 -16   3  14       31.35       23.13      5.92 o 
 -15   3  14      116.27      110.55      4.94 o 
 -14   3  14      146.09      119.91      4.54 o 
 -13   3  14      137.06      120.52      4.57 o 
 -12   3  14      249.87      215.89      4.42 o 
 -11   3  14      332.05      326.98      5.86 o 
 -10   3  14        1.33        8.29      3.76 o 
  -9   3  14       32.53       29.24      3.50 o 
  -8   3  14       13.28       16.98      3.36 o 
  -7   3  14      102.43       88.96      3.77 o 
  -6   3  14       12.04        8.89      3.38 o 
  -5   3  14        0.30        3.31      3.26 o 
  -4   3  14      669.31      698.60     10.66 o 
  -3   3  14       33.15       44.16      3.30 o 
  -2   3  14       15.64       20.39      3.26 o 
  -1   3  14      520.42      560.05      5.65 o 
   0   3  14      143.22      152.14      4.76 o 
   1   3  14       91.73       95.82      3.51 o 
   2   3  14       78.96       76.22      3.37 o 
   3   3  14       93.09      109.91      4.82 o 
   4   3  14       28.00       31.77      3.72 o 
   5   3  14      161.30      166.56      3.91 o 
   6   3  14      148.02      147.81      5.27 o 
   7   3  14        9.12       15.69      3.82 o 
   8   3  14       34.82       31.50      4.07 o 
   9   3  14        3.07        2.96      4.49 o 
 -15   4  14        2.12        9.77      4.86 o 
 -14   4  14       90.38       82.89      4.34 o 
 -13   4  14      211.57      215.87      4.31 o 
 -12   4  14      749.36      737.53     18.48 o 
 -11   4  14      571.66      606.87      8.98 o 
 -10   4  14       97.28       79.14      4.10 o 
  -9   4  14       11.92        7.93      3.41 o 
  -8   4  14      340.92      320.69      3.97 o 
  -7   4  14     1209.28     1262.89     14.71 o 
  -6   4  14      116.99      140.35      4.68 o 
  -5   4  14      544.98      579.72      6.06 o 
  -4   4  14       99.37       99.68      3.46 o 
  -3   4  14       54.00       71.01      4.40 o 
  -2   4  14      246.53      262.09      3.60 o 
  -1   4  14     2387.92     2426.21     31.29 o 
   0   4  14        3.57       14.09      3.88 o 
   1   4  14      828.71      852.47      6.51 o 
   2   4  14        2.36        5.35      3.56 o 
   3   4  14      436.69      447.60     10.52 o 
   4   4  14       55.17       55.55      4.44 o 
   5   4  14      148.78      144.32      4.16 o 
   6   4  14      141.99      136.02      7.13 o 
   7   4  14       80.01       71.19      4.02 o 
   8   4  14       50.25       49.04      3.94 o 
   9   4  14       10.84        8.98      4.31 o 
 -15   5  14       84.46       69.38      5.80 o 
 -14   5  14      169.72      155.17      6.84 o 
 -13   5  14       39.51       36.82      4.58 o 
 -12   5  14      212.75      169.25      4.76 o 
 -11   5  14      322.78      311.34      4.58 o 
 -10   5  14      226.83      215.31      4.48 o 
  -9   5  14        1.12        5.06      3.61 o 
  -8   5  14       59.92       67.37      3.63 o 
  -7   5  14       49.54       66.13      3.20 o 
  -6   5  14      414.16      398.10      5.35 o 
  -5   5  14        7.04       11.36      3.23 o 
  -4   5  14       11.94       14.67      3.12 o 
  -3   5  14        0.03        7.14      3.33 o 
  -2   5  14      130.83      143.82      3.29 o 
  -1   5  14      121.97      120.02      3.85 o 
   0   5  14      806.72      801.59      6.78 o 
   1   5  14      458.28      450.01      6.28 o 
   2   5  14      226.00      215.43      4.33 o 
   3   5  14      296.38      289.48      3.80 o 
   4   5  14       40.96       41.37      4.38 o 
   5   5  14      177.93      173.89      4.97 o 
   6   5  14       49.69       36.50      4.13 o 
   7   5  14      119.72      110.45      4.98 o 
   8   5  14       27.49       21.77      4.25 o 
 -14   6  14       28.10       40.00      5.22 o 
 -13   6  14       45.63       48.46      4.93 o 
 -12   6  14       78.93       73.89      7.22 o 
 -11   6  14        0.61        4.00      4.73 o 
 -10   6  14        8.23        5.55      4.25 o 
  -9   6  14       80.95       76.00      4.72 o 
  -8   6  14        1.88        8.34      3.41 o 
  -7   6  14        0.78        0.00      3.25 o 
  -6   6  14      139.64      125.57      3.24 o 
  -5   6  14       44.47       52.81      3.27 o 
  -4   6  14       54.34       59.02      3.17 o 
  -3   6  14       64.62       73.33      3.34 o 
  -2   6  14       23.72       34.89      3.29 o 
  -1   6  14       91.74       84.68      3.72 o 
   0   6  14       17.76       30.61      3.42 o 
   1   6  14       44.66       53.40      3.56 o 
   2   6  14        4.86        0.07      3.63 o 
   3   6  14       31.11       35.72      3.58 o 
   4   6  14        5.61       12.93      3.52 o 
   5   6  14       22.19       19.14      3.51 o 
   6   6  14        0.49        8.82      3.19 o 
   7   6  14       22.57       27.00      3.74 o 
   8   6  14       22.09       17.75      3.77 o 
 -14   7  14        2.20        3.52      5.00 o 
 -13   7  14        1.05        6.26      4.90 o 
 -12   7  14        2.16        4.55      4.58 o 
 -11   7  14      186.93      188.27      5.99 o 
 -10   7  14       18.61       25.46      4.68 o 
  -9   7  14       54.02       53.03      4.25 o 
  -8   7  14       82.26       77.27      3.85 o 
  -7   7  14       56.52       62.44      3.39 o 
  -6   7  14       59.64       66.61      6.17 o 
  -5   7  14        6.68        7.28      3.58 o 
  -4   7  14       53.10       68.41      4.62 o 
  -3   7  14        3.71        5.03      3.34 o 
  -2   7  14      100.71       82.60      3.35 o 
  -1   7  14       68.26       84.36      3.57 o 
   0   7  14       68.53       73.14      3.50 o 
   1   7  14       32.07       47.55      3.27 o 
   2   7  14       10.86       11.69      3.44 o 
   3   7  14        1.00       11.45      3.44 o 
   4   7  14      101.58       89.21      4.17 o 
   5   7  14       17.42       31.68      3.48 o 
   6   7  14       28.50       33.32      3.73 o 
   7   7  14        0.38        2.26      4.69 o 
 -13   8  14       33.78       46.36      8.50 o 
 -12   8  14       63.79       66.15      4.67 o 
 -11   8  14       99.48      107.78      4.78 o 
 -10   8  14       53.42       47.86      4.37 o 
  -9   8  14      172.28      199.76      5.16 o 
  -8   8  14       60.21       73.12      3.83 o 
  -7   8  14      558.78      573.57     10.77 o 
  -6   8  14       50.69       54.69      3.66 o 
  -5   8  14      680.01      680.63     13.34 o 
  -4   8  14       26.80       34.81      3.52 o 
  -3   8  14      402.08      443.74     10.13 o 
  -2   8  14       27.37       33.39      3.44 o 
  -1   8  14      415.73      426.77     10.33 o 
   0   8  14       49.52       53.07      4.72 o 
   1   8  14      138.32      141.44      3.67 o 
   2   8  14        4.72        7.58      3.37 o 
   3   8  14       28.62       33.90      3.53 o 
   4   8  14        0.73        6.16      3.52 o 
   5   8  14       49.91       40.93      3.91 o 
   6   8  14        4.19        4.50      3.83 o 
 -12   9  14       36.99       28.44      4.85 o 
 -11   9  14       22.40       22.24      4.78 o 
 -10   9  14       75.29       63.26      5.87 o 
  -9   9  14       34.14       25.60      4.10 o 
  -8   9  14       20.72       14.06      3.91 o 
  -7   9  14        0.80        7.89      3.98 o 
  -6   9  14       32.64       26.60      3.39 o 
  -5   9  14        3.46        2.16      3.41 o 
  -4   9  14       11.58       19.34      3.58 o 
  -3   9  14       16.36       18.96      3.79 o 
  -2   9  14        2.57        7.14      3.37 o 
  -1   9  14       63.77       68.31      3.43 o 
   0   9  14       14.11       14.18      3.50 o 
   1   9  14       38.10       42.56      4.22 o 
   2   9  14        6.51        8.65      3.53 o 
   3   9  14       43.99       43.39      3.47 o 
   4   9  14        2.60        2.88      3.49 o 
   5   9  14       46.33       37.79      3.42 o 
 -11  10  14       14.83       12.81      4.82 o 
 -10  10  14        9.74        8.85      4.71 o 
  -9  10  14       16.71       21.76      4.07 o 
  -8  10  14       23.89       26.70      3.65 o 
  -7  10  14        1.46       -1.07      4.00 o 
  -6  10  14       40.33       34.71      3.81 o 
  -5  10  14        3.68        5.20      3.34 o 
  -4  10  14        1.48        8.28      3.52 o 
  -3  10  14       31.10       34.26      4.96 o 
  -2  10  14       20.75       17.90      3.50 o 
  -1  10  14       14.11       21.82      3.54 o 
   0  10  14       19.65       27.11      3.62 o 
   1  10  14        9.40       12.88      3.87 o 
   2  10  14        5.20        7.83      3.60 o 
   3  10  14       31.00       33.52      3.59 o 
   4  10  14       22.55       23.54      3.67 o 
  -9  11  14       49.04       37.70      3.95 o 
  -8  11  14        0.09        4.11      3.80 o 
  -7  11  14        0.37        1.69      3.74 o 
  -6  11  14       53.77       59.59      3.93 o 
  -5  11  14        4.70        5.82      4.01 o 
  -4  11  14        8.70       11.16      3.45 o 
  -3  11  14        1.44        3.45      3.50 o 
  -2  11  14       22.11       28.28      3.84 o 
  -1  11  14       56.78       52.56      3.50 o 
   0  11  14       12.20       11.28      3.55 o 
   1  11  14       13.15       22.15      3.61 o 
   2  11  14       67.96       67.29      3.91 o 
   3  11  14       41.70       42.52      4.90 o 
  -7  12  14      116.78      112.27      4.26 o 
  -6  12  14        6.06        9.48      4.10 o 
  -5  12  14      185.67      167.56      6.81 o 
  -4  12  14       29.65       17.59      3.66 o 
  -3  12  14      320.60      291.42      5.89 o 
  -2  12  14       15.12       21.58      3.98 o 
  -1  12  14      184.82      184.35      3.79 o 
   0  12  14       27.85       42.76      3.75 o 
 -15   1  15       66.70       60.04      7.04 o 
 -14   1  15      130.33      118.99      6.36 o 
 -13   1  15      204.52      194.96      4.73 o 
 -12   1  15      155.95      145.91      4.93 o 
 -11   1  15      514.77      537.13      4.53 o 
 -10   1  15       45.48       49.17      3.87 o 
  -9   1  15      270.51      278.41      4.03 o 
  -8   1  15       59.42       57.10      3.36 o 
  -7   1  15      576.67      582.22      5.40 o 
  -6   1  15      106.56      108.03      3.37 o 
  -5   1  15      739.97      753.97     10.08 o 
  -4   1  15      106.63      102.13      3.43 o 
  -3   1  15        0.98        4.83      3.98 o 
  -2   1  15      120.85      124.34      3.79 o 
  -1   1  15       28.99       33.62      3.61 o 
   0   1  15       49.51       41.43      3.63 o 
   1   1  15        3.59        7.18      3.51 o 
   2   1  15      101.79      103.73      3.44 o 
   3   1  15        7.96       17.37      3.27 o 
   4   1  15       89.95       88.72      3.30 o 
   5   1  15        7.83       10.85      3.26 o 
   6   1  15      260.31      247.65      4.12 o 
   7   1  15        6.66        9.35      3.68 o 
   8   1  15       81.77       71.78      3.57 o 
 -15   2  15      222.85      214.96      7.56 o 
 -14   2  15        8.61       11.83      4.49 o 
 -13   2  15       86.44       94.92      6.90 o 
 -12   2  15      100.30       95.08      4.47 o 
 -11   2  15      160.28      173.43      4.42 o 
 -10   2  15       34.72       30.72      3.84 o 
  -9   2  15        5.80       10.29      3.62 o 
  -8   2  15        1.53        2.77      3.53 o 
  -7   2  15       14.68        4.92      3.33 o 
  -6   2  15      308.79      310.47      4.15 o 
  -5   2  15       54.42       48.88      3.27 o 
  -4   2  15      231.50      246.98      6.70 o 
  -3   2  15       19.90       20.26      3.19 o 
  -2   2  15       34.34       40.07      4.42 o 
  -1   2  15       14.53       27.98      3.72 o 
   0   2  15     1114.44     1165.29     17.84 o 
   1   2  15      115.45      119.35      3.53 o 
   2   2  15       98.07      102.83      3.53 o 
   3   2  15        1.57       -0.13      4.38 o 
   4   2  15      127.23      122.55      3.54 o 
   5   2  15        3.51        0.25      4.35 o 
   6   2  15      100.60       97.04      4.20 o 
   7   2  15        8.09       13.11      3.96 o 
   8   2  15        5.88       -0.71      4.05 o 
 -15   3  15       14.09       17.05      4.62 o 
 -14   3  15       72.14       67.07      4.49 o 
 -13   3  15       46.95       55.17      4.09 o 
 -12   3  15      112.31       95.29      4.26 o 
 -11   3  15      184.95      191.02      4.31 o 
 -10   3  15       36.60       28.72      4.00 o 
  -9   3  15      255.14      255.20      3.59 o 
  -8   3  15       27.03       29.62      3.58 o 
  -7   3  15      477.88      478.77      4.85 o 
  -6   3  15      111.43       93.26      3.65 o 
  -5   3  15      702.33      682.94      8.33 o 
  -4   3  15        8.81        5.52      3.28 o 
  -3   3  15       71.69       69.00      3.38 o 
  -2   3  15       91.95       95.98      3.77 o 
  -1   3  15      421.36      417.71      5.66 o 
   0   3  15       78.25       93.13      3.82 o 
   1   3  15      205.31      218.71      3.72 o 
   2   3  15       13.90       16.79      3.52 o 
   3   3  15       21.89       27.05      3.48 o 
   4   3  15       84.49       91.04      4.78 o 
   5   3  15      113.39      106.63      3.95 o 
   6   3  15      196.41      194.22      7.32 o 
   7   3  15       17.80       20.18      4.34 o 
   8   3  15      106.83       99.81      4.31 o 
 -15   4  15        3.87        6.26      4.99 o 
 -14   4  15       69.31       62.72      4.05 o 
 -13   4  15       99.70       91.34      4.91 o 
 -12   4  15        0.68        4.75      4.07 o 
 -11   4  15       84.32       89.03      5.53 o 
 -10   4  15        1.97        7.17      3.60 o 
  -9   4  15       61.15       73.08      3.63 o 
  -8   4  15       17.24       22.19      3.31 o 
  -7   4  15       63.78       63.89      3.54 o 
  -6   4  15       18.76       22.22      3.41 o 
  -5   4  15        3.26        8.50      3.21 o 
  -4   4  15       22.37       29.36      3.08 o 
  -3   4  15        4.88       11.50      3.23 o 
  -2   4  15       63.68       62.94      3.24 o 
  -1   4  15        0.02        0.17      3.50 o 
   0   4  15       13.55       12.45      3.70 o 
   1   4  15        8.74       14.63      3.37 o 
   2   4  15       59.61       59.39      3.59 o 
   3   4  15        9.21       12.87      3.60 o 
   4   4  15       30.17       29.25      3.62 o 
   5   4  15       22.67       25.15      4.01 o 
   6   4  15       11.55       18.63      3.91 o 
   7   4  15        5.00        9.36      3.95 o 
 -14   5  15        1.32        4.00      4.73 o 
 -13   5  15       25.42       23.81      4.53 o 
 -12   5  15       16.44       18.79      4.18 o 
 -11   5  15      424.85      409.99      8.18 o 
 -10   5  15       98.89      106.89      3.76 o 
  -9   5  15      192.56      196.03      4.25 o 
  -8   5  15        0.09        4.36      3.65 o 
  -7   5  15      536.99      521.18      7.85 o 
  -6   5  15       58.71       66.91      3.34 o 
  -5   5  15      719.97      729.91      9.75 o 
  -4   5  15        1.69        4.52      3.12 o 
  -3   5  15       77.77       88.89      3.39 o 
  -2   5  15       22.66       26.23      3.11 o 
  -1   5  15      126.38      130.50      3.94 o 
   0   5  15       38.22       38.66      3.34 o 
   1   5  15        4.63       12.26      3.31 o 
   2   5  15      163.84      159.07      3.69 o 
   3   5  15       66.80       65.98      3.63 o 
   4   5  15      184.53      182.68      4.64 o 
   5   5  15        3.53        9.60      3.91 o 
   6   5  15       50.86       53.14      4.06 o 
   7   5  15        5.47       12.30      3.74 o 
 -14   6  15       34.34       15.65      4.70 o 
 -13   6  15      124.54      109.78      4.87 o 
 -12   6  15      211.70      187.57      4.60 o 
 -11   6  15      308.58      304.76      5.41 o 
 -10   6  15      287.52      279.32      4.95 o 
  -9   6  15        1.64       11.37      3.88 o 
  -8   6  15      116.87      115.70      4.38 o 
  -7   6  15       14.77       21.26      3.36 o 
  -6   6  15      755.95      761.08      8.16 o 
  -5   6  15        2.44        7.44      3.37 o 
  -4   6  15      614.39      610.76      9.32 o 
  -3   6  15      149.48      133.87      3.23 o 
  -2   6  15      183.64      192.80      3.54 o 
  -1   6  15        1.12       11.46      3.51 o 
   0   6  15      270.84      275.00      4.09 o 
   1   6  15       78.63       85.77      3.47 o 
   2   6  15      306.32      295.52      3.84 o 
   3   6  15        1.39        4.31      4.00 o 
   4   6  15       83.58       78.42      3.52 o 
   5   6  15        4.05        7.42      3.36 o 
   6   6  15        0.19       10.97      3.63 o 
 -13   7  15       91.03       93.84      5.49 o 
 -12   7  15      164.79      122.57      4.47 o 
 -11   7  15      425.94      398.87     11.84 o 
 -10   7  15        1.48        3.84      4.33 o 
  -9   7  15      226.69      235.95      4.77 o 
  -8   7  15       16.09        8.85      3.53 o 
  -7   7  15      476.96      454.22      6.54 o 
  -6   7  15        5.73        8.96      4.67 o 
  -5   7  15      586.87      562.95     11.51 o 
  -4   7  15        0.01        2.65      3.36 o 
  -3   7  15       84.56       99.95      5.21 o 
  -2   7  15       22.91       27.70      3.58 o 
  -1   7  15      211.13      205.48      4.33 o 
   0   7  15       29.79       39.99      3.53 o 
   1   7  15       62.05       79.30      4.34 o 
   2   7  15       21.99       27.35      3.45 o 
   3   7  15       82.28       79.61      4.49 o 
   4   7  15       44.93       40.34      4.29 o 
   5   7  15        1.23        6.33      3.67 o 
   6   7  15       71.27       66.47      5.00 o 
 -12   8  15        0.33        7.90      5.87 o 
 -11   8  15        9.01        8.41      4.73 o 
 -10   8  15        3.90        9.95      5.13 o 
  -9   8  15       48.32       37.47      3.88 o 
  -8   8  15       30.34       40.66      3.96 o 
  -7   8  15        0.00        8.52      3.53 o 
  -6   8  15        3.50        6.57      3.57 o 
  -5   8  15       15.97       16.39      3.48 o 
  -4   8  15      100.69       92.26      3.51 o 
  -3   8  15        3.37        6.67      3.43 o 
  -2   8  15       73.22       69.92      3.43 o 
  -1   8  15        8.47        9.31      3.35 o 
   0   8  15       24.11       26.22      3.72 o 
   1   8  15       35.68       32.50      3.40 o 
   2   8  15        5.87        8.13      3.75 o 
   3   8  15        0.04        5.13      3.55 o 
   4   8  15        4.93       11.96      3.50 o 
   5   8  15        7.89        9.56      3.45 o 
 -11   9  15       60.33       60.14      5.64 o 
 -10   9  15        4.35        5.87      5.49 o 
  -9   9  15      101.96       86.72      4.18 o 
  -8   9  15       10.20       15.13      4.43 o 
  -7   9  15       76.15       81.43      3.69 o 
  -6   9  15        0.87        4.56      3.52 o 
  -5   9  15       14.15       11.29      4.06 o 
  -4   9  15        8.36        9.25      3.11 o 
  -3   9  15       21.83       19.92      3.69 o 
  -2   9  15        0.06       -1.02      4.08 o 
  -1   9  15        4.16       10.92      3.21 o 
   0   9  15        4.22       13.12      3.40 o 
   1   9  15        8.77       12.38      3.36 o 
   2   9  15       31.29       24.53      3.51 o 
   3   9  15        0.04        6.37      3.74 o 
   4   9  15       19.02       13.50      3.75 o 
 -10  10  15        6.70       21.21      4.54 o 
  -9  10  15       15.50       26.45      4.31 o 
  -8  10  15       34.52       41.29      4.24 o 
  -7  10  15        1.10        4.26      3.80 o 
  -6  10  15       34.00       39.95      4.11 o 
  -5  10  15       11.06       11.64      3.35 o 
  -4  10  15       23.29       26.48      3.45 o 
  -3  10  15        9.87       12.65      3.54 o 
  -2  10  15       39.47       37.41      3.57 o 
  -1  10  15        0.35        2.43      3.86 o 
   0  10  15      145.88      132.76      5.01 o 
   1  10  15       29.22       31.51      3.53 o 
   2  10  15       45.16       47.62      3.55 o 
  -8  11  15        5.53        3.84      4.35 o 
  -7  11  15      328.03      286.94      4.81 o 
  -6  11  15        1.98        1.88      3.47 o 
  -5  11  15      168.53      142.57      3.85 o 
  -4  11  15        3.17        2.93      3.46 o 
  -3  11  15      118.34       99.07      3.70 o 
  -2  11  15        2.93       16.09      3.43 o 
  -1  11  15      178.57      165.02      7.11 o 
   0  11  15        4.09        5.44      3.58 o 
 -15   0  16       85.19       69.60      7.09 o 
 -14   0  16      133.82      123.64      6.45 o 
 -13   0  16      279.18      254.75      6.83 o 
 -12   0  16      151.05      149.55     19.80 o 
 -11   0  16      575.79      536.65     16.32 o 
 -10   0  16      134.29      117.12      5.10 o 
  -9   0  16      422.30      379.32      5.70 o 
  -8   0  16       10.23       15.30      5.00 o 
  -7   0  16      219.06      190.57      7.72 o 
  -6   0  16        7.73       13.10      4.94 o 
  -5   0  16      269.90      230.65      4.84 o 
  -4   0  16      217.97      223.91      6.03 o 
  -3   0  16       11.32       15.62      5.43 o 
  -2   0  16       13.69       11.06      6.92 o 
  -1   0  16       36.65       60.13      5.23 o 
   0   0  16      634.57      660.70     12.51 o 
   1   0  16        5.22       10.85      4.98 o 
   2   0  16      235.98      239.14      7.64 o 
   3   0  16        2.25        8.99      5.05 o 
   4   0  16      144.94      151.58      4.89 o 
   5   0  16        0.93       -0.37      4.76 o 
   6   0  16      199.31      184.21      7.46 o 
   7   0  16       27.70       23.56      4.88 o 
 -15   1  16       22.37       25.14      4.97 o 
 -14   1  16        6.88       11.84      6.88 o 
 -13   1  16       34.35       34.08      4.80 o 
 -12   1  16       64.19       83.11      6.46 o 
 -11   1  16       50.12       60.18      3.80 o 
 -10   1  16      244.82      250.36      4.03 o 
  -9   1  16        4.67        7.11      3.57 o 
  -8   1  16      195.10      231.08      6.09 o 
  -7   1  16        5.28       14.17      3.47 o 
  -6   1  16      684.37      702.51      6.42 o 
  -5   1  16       10.22        6.65      3.62 o 
  -4   1  16      798.05      838.17     13.03 o 
  -3   1  16       28.31       27.29      3.81 o 
  -2   1  16        2.36        4.20      3.48 o 
  -1   1  16       90.91      102.45      4.29 o 
   0   1  16      378.25      389.58      6.92 o 
   1   1  16        0.12        4.72      4.14 o 
   2   1  16      127.20      145.97      3.71 o 
   3   1  16       20.24       20.70      4.71 o 
   4   1  16        1.48        8.50      3.32 o 
   5   1  16        0.18       -0.10      3.38 o 
   6   1  16       72.72       61.42      4.16 o 
   7   1  16       48.22       47.45      4.79 o 
 -14   2  16        1.09        7.53      8.90 o 
 -13   2  16       16.89       13.71      4.37 o 
 -12   2  16        0.04        3.01      4.25 o 
 -11   2  16        1.76        7.36      3.73 o 
 -10   2  16        0.59        2.26      3.63 o 
  -9   2  16      163.10      145.68      3.72 o 
  -8   2  16        0.08        3.07      3.63 o 
  -7   2  16       78.04       81.47      3.59 o 
  -6   2  16        3.23       -3.80      3.80 o 
  -5   2  16      225.68      214.04      4.81 o 
  -4   2  16        6.02       15.96      3.42 o 
  -3   2  16       64.67       62.81      4.50 o 
  -2   2  16       24.14       28.09      3.65 o 
  -1   2  16       79.01       80.38      5.09 o 
   0   2  16       90.67       88.19      3.66 o 
   1   2  16      135.08      133.63      4.24 o 
   2   2  16        3.98       -3.05      3.77 o 
   3   2  16        0.13       -2.25      3.56 o 
   4   2  16       11.95        9.34      3.36 o 
   5   2  16        1.87        7.78      3.40 o 
   6   2  16       24.79       17.76      3.93 o 
   7   2  16       10.10       11.01      4.27 o 
 -14   3  16        7.87       10.12      4.78 o 
 -13   3  16        0.38        6.81      3.99 o 
 -12   3  16        0.52        3.16      4.11 o 
 -11   3  16       78.02       75.22      3.66 o 
 -10   3  16        2.06       15.38      3.61 o 
  -9   3  16       20.44       19.04      3.49 o 
  -8   3  16       60.02       73.63      3.43 o 
  -7   3  16       26.77       36.02      4.20 o 
  -6   3  16      244.57      258.47      5.37 o 
  -5   3  16       14.30       21.17      3.50 o 
  -4   3  16      236.79      270.83      4.33 o 
  -3   3  16       39.10       36.16      3.76 o 
  -2   3  16     1049.74     1046.59     14.74 o 
  -1   3  16       20.92       38.00      5.04 o 
   0   3  16      211.66      245.53      5.85 o 
   1   3  16       16.71       20.65      3.62 o 
   2   3  16      113.55      117.29      3.60 o 
   3   3  16        0.50        9.08      3.35 o 
   4   3  16      109.52      105.64      3.69 o 
   5   3  16       32.73       30.32      3.66 o 
   6   3  16        0.58        3.53      4.04 o 
 -14   4  16      104.50       90.41      4.51 o 
 -13   4  16      187.55      155.33      5.40 o 
 -12   4  16      160.43      143.86      4.32 o 
 -11   4  16      187.12      163.08      4.58 o 
 -10   4  16        9.40       11.11      3.78 o 
  -9   4  16       34.91       38.26      3.42 o 
  -8   4  16      125.09      106.73      3.54 o 
  -7   4  16      408.75      359.01      4.08 o 
  -6   4  16        0.12        2.99      3.38 o 
  -5   4  16      237.35      233.64      3.80 o 
  -4   4  16       66.84       82.52      4.18 o 
  -3   4  16      217.01      222.74      3.36 o 
  -2   4  16      234.46      236.45      4.44 o 
  -1   4  16      443.70      383.36      5.92 o 
   0   4  16      477.47      494.06      5.98 o 
   1   4  16       40.10       43.19      3.51 o 
   2   4  16      270.70      263.48      4.08 o 
   3   4  16       68.94       68.84      3.66 o 
   4   4  16      167.07      151.76      3.76 o 
   5   4  16       25.53       19.69      3.94 o 
   6   4  16       85.20       76.17      4.16 o 
 -13   5  16       58.17       54.62      4.87 o 
 -12   5  16       70.36       84.71      4.00 o 
 -11   5  16      129.46      122.35      4.22 o 
 -10   5  16       47.78       59.37      3.75 o 
  -9   5  16        9.15       18.01      3.52 o 
  -8   5  16      181.94      203.09      4.01 o 
  -7   5  16        9.81       17.83      3.28 o 
  -6   5  16      264.91      304.71      4.22 o 
  -5   5  16        0.06       -0.84      3.24 o 
  -4   5  16      284.65      300.33      4.32 o 
  -3   5  16        1.24        7.16      3.23 o 
  -2   5  16      446.43      438.52      8.46 o 
  -1   5  16       39.52       43.80      3.45 o 
   0   5  16      232.11      222.68      4.60 o 
   1   5  16        5.06       17.69      3.37 o 
   2   5  16      120.26      114.75      3.68 o 
   3   5  16        0.58        0.07      3.32 o 
   4   5  16        0.98        7.52      3.16 o 
   5   5  16       14.53       11.46      3.95 o 
   6   5  16       18.00       15.99      4.16 o 
 -13   6  16       84.66       71.99      4.76 o 
 -12   6  16       13.54       15.73      4.53 o 
 -11   6  16       10.67       13.01      4.28 o 
 -10   6  16       57.33       50.24      4.26 o 
  -9   6  16        1.95       -3.43      3.43 o 
  -8   6  16       18.04       18.08      3.99 o 
  -7   6  16       80.35       78.82      3.36 o 
  -6   6  16        0.60        7.62      3.14 o 
  -5   6  16        1.08        2.09      3.19 o 
  -4   6  16       18.58       25.28      3.13 o 
  -3   6  16       20.64       23.74      3.13 o 
  -2   6  16        0.75        0.21      3.23 o 
  -1   6  16       12.21       20.68      4.77 o 
   0   6  16       20.62       14.68      3.83 o 
   1   6  16       38.38       40.23      3.45 o 
   2   6  16        2.24        5.96      3.45 o 
   3   6  16       40.65       44.34      3.58 o 
   4   6  16        0.09        2.00      3.57 o 
   5   6  16        0.09        2.32      3.69 o 
 -12   7  16       17.40       23.32      4.54 o 
 -11   7  16      211.14      181.60      5.40 o 
 -10   7  16      365.81      351.71      9.94 o 
  -9   7  16        6.41       15.90      3.89 o 
  -8   7  16      128.52      122.27      3.93 o 
  -7   7  16        1.14        6.95      3.83 o 
  -6   7  16      316.02      331.09      6.49 o 
  -5   7  16        0.40        8.53      3.44 o 
  -4   7  16      338.36      346.23      3.90 o 
  -3   7  16        3.17        3.18      3.47 o 
  -2   7  16      117.12      118.86      3.61 o 
  -1   7  16        3.50       11.76      3.52 o 
   0   7  16       31.67       31.85      3.54 o 
   1   7  16        2.98        3.75      3.37 o 
   2   7  16        0.27        7.97      3.54 o 
   3   7  16        0.52        7.99      3.59 o 
   4   7  16       29.14       13.42      3.33 o 
 -11   8  16       52.68       37.11      4.24 o 
 -10   8  16       99.83       90.92      4.47 o 
  -9   8  16      103.36       84.76      4.10 o 
  -8   8  16        2.75       13.51      3.79 o 
  -7   8  16       99.00       83.14      3.48 o 
  -6   8  16        0.96        6.93      3.35 o 
  -5   8  16       88.92       76.05      3.40 o 
  -4   8  16        9.66        7.89      4.23 o 
  -3   8  16        2.37        8.40      3.32 o 
  -2   8  16       47.87       49.66      3.33 o 
  -1   8  16        0.44       -1.19      3.48 o 
   0   8  16       44.61       42.94      3.45 o 
   1   8  16        1.62        9.83      3.45 o 
   2   8  16       82.45       83.16      3.57 o 
   3   8  16       26.37       26.94      4.44 o 
 -10   9  16       15.76       11.12      4.07 o 
  -9   9  16        1.33        4.18      3.79 o 
  -8   9  16       20.24       20.81      4.02 o 
  -7   9  16        5.98       14.01      3.49 o 
  -6   9  16      103.94      108.04      3.55 o 
  -5   9  16       14.98       24.00      3.40 o 
  -4   9  16      143.67      131.49      5.42 o 
  -3   9  16       24.79       26.66      3.52 o 
  -2   9  16       44.47       43.99      3.36 o 
  -1   9  16       16.15       19.99      3.79 o 
   0   9  16       63.89       58.04      3.78 o 
   1   9  16        1.44        0.61      3.47 o 
   2   9  16      152.02      138.24      5.84 o 
  -8  10  16        1.43       -0.79      3.67 o 
  -7  10  16      119.17      103.27      3.65 o 
  -6  10  16       14.85       24.86      3.37 o 
  -5  10  16       41.36       44.34      3.62 o 
  -4  10  16        3.07        5.16      3.65 o 
  -3  10  16        3.85       17.78      3.59 o 
  -2  10  16        1.49        9.33      3.48 o 
  -1  10  16       12.41       13.45      3.99 o 
   0  10  16        1.11        8.75      3.79 o 
 -14   1  17       49.49       45.90      5.83 o 
 -13   1  17       25.28       29.56      5.01 o 
 -12   1  17       11.07       16.89      4.33 o 
 -11   1  17       13.23       11.62      3.85 o 
 -10   1  17        1.45        5.56      3.46 o 
  -9   1  17       26.21       24.50      3.50 o 
  -8   1  17        3.06        7.54      3.33 o 
  -7   1  17       14.47       10.92      3.44 o 
  -6   1  17       45.30       44.53      3.50 o 
  -5   1  17        4.29        8.87      3.31 o 
  -4   1  17       21.43       23.52      3.32 o 
  -3   1  17        0.65        5.23      3.63 o 
  -2   1  17      243.70      226.34      5.48 o 
  -1   1  17       28.93       31.22      4.02 o 
   0   1  17       63.90       71.97      3.97 o 
   1   1  17       51.70       56.09      3.63 o 
   2   1  17       51.51       59.62      3.79 o 
   3   1  17       14.60       21.43      3.58 o 
   4   1  17       39.55       42.38      3.50 o 
   5   1  17       20.62       22.19      3.91 o 
 -13   2  17        6.95       10.66      4.46 o 
 -12   2  17      212.60      203.09      4.52 o 
 -11   2  17       42.87       38.33      3.76 o 
 -10   2  17      318.94      329.82      5.32 o 
  -9   2  17       23.85       17.10      3.36 o 
  -8   2  17      326.84      349.84      5.61 o 
  -7   2  17        7.59       11.72      4.18 o 
  -6   2  17      762.97      757.75      8.27 o 
  -5   2  17        1.03        3.09      3.60 o 
  -4   2  17      374.75      385.98      7.64 o 
  -3   2  17       79.29       67.19      3.43 o 
  -2   2  17      232.34      237.70      4.86 o 
  -1   2  17      175.49      188.29      3.90 o 
   0   2  17      402.44      386.26      7.55 o 
   1   2  17      114.09      128.85      4.64 o 
   2   2  17       17.48       21.23      3.52 o 
   3   2  17      103.36      102.28      4.58 o 
   4   2  17        2.88       10.74      3.74 o 
   5   2  17      157.33      146.75      4.13 o 
 -13   3  17       74.47       64.12      4.43 o 
 -12   3  17       86.22       83.54      6.64 o 
 -11   3  17      102.31       93.96      3.97 o 
 -10   3  17       11.63       10.51      3.61 o 
  -9   3  17       40.86       35.85      3.39 o 
  -8   3  17        0.15        1.77      3.35 o 
  -7   3  17      210.70      202.18      4.92 o 
  -6   3  17        1.09        2.32      4.27 o 
  -5   3  17       70.59       71.93      3.62 o 
  -4   3  17       60.39       58.19      3.43 o 
  -3   3  17       85.16       93.12      3.42 o 
  -2   3  17       71.62       69.67      3.50 o 
  -1   3  17      197.13      181.10      3.60 o 
   0   3  17      244.25      233.09      5.28 o 
   1   3  17       29.18       36.85      3.89 o 
   2   3  17       53.46       60.40      3.48 o 
   3   3  17       29.34       32.16      3.70 o 
   4   3  17       37.51       33.97      4.45 o 
   5   3  17        7.31       12.11      3.90 o 
 -13   4  17       29.43       25.04      4.29 o 
 -12   4  17        0.01        2.27      3.95 o 
 -11   4  17        3.80        7.81      3.97 o 
 -10   4  17        4.31        3.55      3.48 o 
  -9   4  17       10.66       16.51      3.60 o 
  -8   4  17        0.62        4.74      3.38 o 
  -7   4  17        0.49        5.46      3.53 o 
  -6   4  17       20.46       25.61      3.47 o 
  -5   4  17        2.78        8.58      3.31 o 
  -4   4  17        0.49        6.05      3.11 o 
  -3   4  17       42.15       54.45      4.21 o 
  -2   4  17        0.47        6.05      3.19 o 
  -1   4  17        7.42       10.57      3.35 o 
   0   4  17       11.32       14.86      3.33 o 
   1   4  17        2.64        4.08      3.46 o 
   2   4  17        0.59        6.40      3.71 o 
   3   4  17        0.38       -1.69      3.84 o 
   4   4  17        5.02        6.35      4.11 o 
   5   4  17        0.07        4.38      4.77 o 
 -12   5  17       30.58       32.37      4.07 o 
 -11   5  17       84.09       65.46      4.09 o 
 -10   5  17       11.44       20.21      3.82 o 
  -9   5  17        2.65       10.23      3.59 o 
  -8   5  17        9.78        9.02      3.78 o 
  -7   5  17      109.36       99.58      3.50 o 
  -6   5  17        4.66        9.84      3.43 o 
  -5   5  17       36.07       35.02      3.39 o 
  -4   5  17       22.12       27.83      3.35 o 
  -3   5  17       13.39       18.62      3.40 o 
  -2   5  17        7.03        7.88      3.25 o 
  -1   5  17      117.18      114.29      3.50 o 
   0   5  17       48.07       57.73      4.67 o 
   1   5  17       96.78       94.25      3.45 o 
   2   5  17        0.40        9.55      3.38 o 
   3   5  17       17.81       26.14      4.30 o 
   4   5  17        1.51       -0.39      3.47 o 
 -12   6  17      264.23      214.74      5.92 o 
 -11   6  17       64.08       58.21      4.24 o 
 -10   6  17      197.00      196.10      7.36 o 
  -9   6  17        0.09        7.80      3.55 o 
  -8   6  17      205.13      201.77      5.80 o 
  -7   6  17        9.01       12.86      3.28 o 
  -6   6  17      485.84      470.56      7.73 o 
  -5   6  17       15.01       11.90      3.36 o 
  -4   6  17       79.78       86.85      3.43 o 
  -3   6  17        0.51        8.43      3.21 o 
  -2   6  17       94.93      100.22      3.26 o 
  -1   6  17       20.03       33.00      3.61 o 
   0   6  17       40.66       41.97      3.47 o 
   1   6  17       35.03       40.86      3.64 o 
   2   6  17        6.25        1.29      4.18 o 
   3   6  17       24.21       28.53      3.56 o 
 -11   7  17       62.00       40.81      4.59 o 
 -10   7  17       27.50       25.79      4.33 o 
  -9   7  17       32.24       30.88      4.11 o 
  -8   7  17       19.37       23.43      3.99 o 
  -7   7  17       56.26       38.96      3.96 o 
  -6   7  17        0.37        7.11      3.59 o 
  -5   7  17        7.19       10.47      3.58 o 
  -4   7  17       22.49       25.52      3.39 o 
  -3   7  17        1.43       -1.00      3.52 o 
  -2   7  17       13.81       12.78      3.60 o 
  -1   7  17       16.52       19.37      3.31 o 
   0   7  17       53.62       41.80      3.40 o 
   1   7  17       16.10       17.98      3.46 o 
   2   7  17       69.19       76.62      3.75 o 
  -9   8  17        5.42        7.51      3.78 o 
  -8   8  17        2.75        0.99      3.67 o 
  -7   8  17       12.57       13.28      3.70 o 
  -6   8  17       90.72       85.90      3.86 o 
  -5   8  17        6.40       13.34      3.56 o 
  -4   8  17        1.92        6.00      3.49 o 
  -3   8  17        4.88       -0.59      3.64 o 
  -2   8  17       68.72       72.45      3.72 o 
  -1   8  17        1.22        4.24      3.57 o 
   0   8  17       42.59       42.67      3.59 o 
   1   8  17        0.03        8.29      3.67 o 
  -7   9  17        3.12        8.20      3.91 o 
  -6   9  17        1.16        5.57      3.63 o 
  -5   9  17        7.24       11.09      3.61 o 
  -4   9  17        0.53       12.21      3.81 o 
  -3   9  17       60.82       57.54      3.65 o 
  -2   9  17       15.50       19.42      3.45 o 
  -1   9  17       68.47       66.41      4.50 o 
 -12   0  18        3.98       -0.33      5.66 o 
 -11   0  18      128.15      111.47      7.32 o 
 -10   0  18        4.47        8.36      5.24 o 
  -9   0  18        5.20        7.97      4.79 o 
  -8   0  18       79.88       60.78      5.25 o 
  -7   0  18       33.12       51.91      4.93 o 
  -6   0  18       10.23       11.14      4.28 o 
  -5   0  18      353.98      359.39     12.61 o 
  -4   0  18        3.91       11.90      5.86 o 
  -3   0  18       19.46       19.80      5.81 o 
  -2   0  18       93.40      104.68      7.79 o 
  -1   0  18      368.54      370.70      6.28 o 
   0   0  18      135.95      139.32      6.32 o 
   1   0  18      204.67      216.25     11.27 o 
   2   0  18        0.72       -2.89      5.72 o 
   3   0  18       16.65       12.52      4.71 o 
   4   0  18        0.22       10.80      4.79 o 
 -12   1  18      184.65      153.99      9.85 o 
 -11   1  18        3.84        8.29      3.64 o 
 -10   1  18      267.60      211.07      3.80 o 
  -9   1  18        0.14        8.54      3.58 o 
  -8   1  18       11.90        4.59      3.47 o 
  -7   1  18       16.89       13.01      3.51 o 
  -6   1  18      278.69      241.88      6.37 o 
  -5   1  18        3.12       12.48      3.54 o 
  -4   1  18       15.25       18.53      3.60 o 
  -3   1  18        4.79        9.64      3.79 o 
  -2   1  18      179.00      178.43      6.55 o 
  -1   1  18        5.62        1.70      3.98 o 
   0   1  18      326.45      286.59      7.84 o 
   1   1  18      266.24      253.02      4.17 o 
   2   1  18       16.43       23.91      3.57 o 
   3   1  18       25.44       22.78      3.77 o 
   4   1  18        0.02        6.83      3.76 o 
 -12   2  18        2.87        6.57      4.12 o 
 -11   2  18       19.72       22.00      3.89 o 
 -10   2  18        1.13        2.87      3.64 o 
  -9   2  18       14.20       16.03      3.46 o 
  -8   2  18       12.00       11.35      4.28 o 
  -7   2  18        4.94        9.94      3.22 o 
  -6   2  18        1.83        6.52      3.76 o 
  -5   2  18        0.90        9.26      3.42 o 
  -4   2  18       42.29       49.46      3.61 o 
  -3   2  18       72.30       73.54      3.81 o 
  -2   2  18       18.08       25.97      3.31 o 
  -1   2  18        0.04        9.07      3.72 o 
   0   2  18        2.05        1.33      3.63 o 
   1   2  18        0.59        9.95      3.69 o 
   2   2  18        4.04        7.86      3.64 o 
   3   2  18        7.46        6.97      3.74 o 
   4   2  18        0.23        8.08      3.91 o 
 -12   3  18       53.75       56.46      4.13 o 
 -11   3  18        9.73       15.07      4.17 o 
 -10   3  18      138.37      124.23      3.83 o 
  -9   3  18        6.14        6.00      3.26 o 
  -8   3  18      109.59       94.12      3.53 o 
  -7   3  18        1.98        8.40      3.31 o 
  -6   3  18      150.44      147.34      3.76 o 
  -5   3  18       19.80       25.45      3.65 o 
  -4   3  18       84.92       81.28      3.93 o 
  -3   3  18      118.87      109.54      3.45 o 
  -2   3  18       11.95       16.92      3.26 o 
  -1   3  18       41.30       49.22      3.45 o 
   0   3  18        1.60        0.96      3.24 o 
   1   3  18       96.89      101.57      3.80 o 
   2   3  18        0.19        6.37      4.22 o 
   3   3  18       66.28       61.08      3.77 o 
 -11   4  18      168.70      165.13      5.68 o 
 -10   4  18        0.92        7.28      3.45 o 
  -9   4  18      120.44      131.24      3.49 o 
  -8   4  18        5.64        4.44      3.49 o 
  -7   4  18      272.61      280.71      5.50 o 
  -6   4  18       33.46       31.57      3.57 o 
  -5   4  18      497.18      506.51      9.69 o 
  -4   4  18       28.20       31.63      3.41 o 
  -3   4  18      197.64      204.90      5.68 o 
  -2   4  18       24.83       21.84      3.42 o 
  -1   4  18      146.03      143.43      3.93 o 
   0   4  18        2.23       12.70      3.39 o 
   1   4  18       98.28       97.10      3.46 o 
   2   4  18        2.89       12.33      3.52 o 
   3   4  18       17.73       16.60      3.56 o 
 -11   5  18        3.06        7.21      4.16 o 
 -10   5  18       67.22       50.21      3.82 o 
  -9   5  18        0.21        8.95      3.48 o 
  -8   5  18       64.19       52.17      4.73 o 
  -7   5  18        0.01        6.21      3.45 o 
  -6   5  18      107.84      105.10      4.04 o 
  -5   5  18       52.37       56.26      3.61 o 
  -4   5  18       48.49       42.84      3.33 o 
  -3   5  18        0.65        7.45      3.23 o 
  -2   5  18       10.15       11.69      3.48 o 
  -1   5  18       66.74       65.13      5.34 o 
   0   5  18        8.40       14.02      3.37 o 
   1   5  18       62.53       61.68      3.38 o 
   2   5  18        0.46        1.78      3.64 o 
 -10   6  18        1.81        2.92      4.29 o 
  -9   6  18        9.75       18.42      3.67 o 
  -8   6  18        7.72        9.40      3.66 o 
  -7   6  18        4.67        6.19      3.72 o 
  -6   6  18        0.03        4.22      3.36 o 
  -5   6  18       13.02       14.90      3.43 o 
  -4   6  18        5.38        6.88      3.19 o 
  -3   6  18        0.03       -1.17      3.25 o 
  -2   6  18        5.12       10.04      3.56 o 
  -1   6  18        0.80        5.63      4.23 o 
   0   6  18        3.62        9.12      3.38 o 
   1   6  18        0.74        3.21      3.62 o 
  -9   7  18       11.04       14.18      4.05 o 
  -8   7  18        2.03        1.74      4.06 o 
  -7   7  18        0.37       11.98      3.76 o 
  -6   7  18        5.50        9.55      3.70 o 
  -5   7  18        4.34       12.06      3.60 o 
  -4   7  18        4.92       11.74      3.52 o 
  -3   7  18        0.44        6.00      3.51 o 
  -2   7  18       57.87       54.18      3.81 o 
  -1   7  18        5.04        5.89      5.53 o 
   0   7  18        0.64        9.30      3.67 o 
  -6   8  18       12.42       24.26      3.78 o 
  -5   8  18      119.24      107.93      6.10 o 
  -4   8  18        2.47        5.13      3.68 o 
  -3   8  18       39.50       47.71      3.80 o 
  -2   8  18        0.35        3.30      3.69 o 
 -11   1  19       39.34       40.99      4.05 o 
 -10   1  19        2.78        5.69      3.52 o 
  -9   1  19       83.47       92.58      4.63 o 
  -8   1  19        1.74       10.72      3.41 o 
  -7   1  19      132.54      128.41      5.92 o 
  -6   1  19       18.31       23.06      3.22 o 
  -5   1  19      208.74      214.01      4.56 o 
  -4   1  19       45.49       48.29      3.60 o 
  -3   1  19      148.58      147.39      3.71 o 
  -2   1  19        5.31       13.98      4.02 o 
  -1   1  19       39.29       38.21      4.49 o 
   0   1  19        6.49        9.21      4.17 o 
   1   1  19       67.24       60.93      4.14 o 
   2   1  19       34.78       34.16      3.84 o 
 -11   2  19       15.67       18.74      3.83 o 
 -10   2  19      195.78      147.09      4.91 o 
  -9   2  19       21.08       16.49      3.59 o 
  -8   2  19       15.96       11.54      3.43 o 
  -7   2  19       17.17       13.29      3.33 o 
  -6   2  19       98.93      101.27      6.01 o 
  -5   2  19      160.07      140.16      3.89 o 
  -4   2  19      117.10      112.07      5.06 o 
  -3   2  19      157.18      124.98      3.97 o 
  -2   2  19        2.77        6.11      3.52 o 
  -1   2  19      109.56       98.47      3.80 o 
   0   2  19       25.19       24.12      3.73 o 
   1   2  19      159.98      143.44      3.94 o 
 -10   3  19        0.10        4.26      3.49 o 
  -9   3  19      178.86      179.28      6.40 o 
  -8   3  19       14.62       14.87      3.48 o 
  -7   3  19      131.15      119.76      3.56 o 
  -6   3  19       15.94       13.22      3.53 o 
  -5   3  19      187.82      179.59      3.97 o 
  -4   3  19       31.42       34.39      3.59 o 
  -3   3  19       56.00       56.33      3.31 o 
  -2   3  19        1.22        7.61      3.45 o 
  -1   3  19       14.19       14.23      3.39 o 
   0   3  19       14.43       24.21      3.35 o 
   1   3  19       16.03       11.43      3.35 o 
  -9   4  19        2.16       13.66      3.55 o 
  -8   4  19        2.14        4.51      3.42 o 
  -7   4  19        6.37       12.68      3.56 o 
  -6   4  19        4.04        7.61      3.75 o 
  -5   4  19        0.60        3.02      3.58 o 
  -4   4  19        1.02        1.53      3.26 o 
  -3   4  19       13.88       15.44      3.40 o 
  -2   4  19       23.75       23.04      3.44 o 
  -1   4  19        9.00       13.00      3.31 o 
   0   4  19        7.63        7.56      3.32 o 
  -8   5  19        0.41        6.96      4.98 o 
  -7   5  19      121.58      110.07      3.85 o 
  -6   5  19        2.09        9.17      3.43 o 
  -5   5  19       49.27       45.51      3.44 o 
  -4   5  19        7.28       11.91      3.32 o 
  -3   5  19       37.89       37.13      3.88 o 
  -2   5  19        2.60        8.97      3.41 o 
  -1   5  19        7.84       13.54      3.34 o 
  -7   6  19       13.19       14.72      3.52 o 
  -6   6  19       24.12       20.06      3.32 o 
  -5   6  19       10.53        5.14      3.40 o 
  -4   6  19        3.95        6.62      3.51 o 
  -3   6  19      105.97       92.77      3.46 o 
  -2   6  19        4.84        9.28      3.45 o 
  -8   0  20        0.12        1.15      5.28 o 
  -7   0  20      211.13      161.84      4.96 o 
  -6   0  20        2.17       14.81      5.14 o 
  -5   0  20      102.49       83.83      5.46 o 
  -4   0  20        1.52       15.68      4.62 o 
  -3   0  20       46.95       39.60      8.86 o 
  -2   0  20      122.70      117.11     11.43 o 
  -1   0  20      104.98       65.38      8.89 o 
  -8   1  20        2.49        9.21      3.50 o 
  -7   1  20        4.81        8.45      3.48 o 
  -6   1  20       45.96       45.56      3.40 o 
  -5   1  20       12.88       13.79      3.61 o 
  -4   1  20        3.96       14.92      3.85 o 
  -3   1  20       18.44       18.82      3.62 o 
  -2   1  20       18.22       21.52      3.87 o 
  -1   1  20       95.22       73.17      4.18 o 
  -8   2  20        3.31        7.18      3.40 o 
  -7   2  20        0.01       13.44      3.66 o 
  -6   2  20        1.24        3.55      3.52 o 
  -5   2  20       14.43       16.35      3.66 o 
  -4   2  20        6.59        2.10      3.97 o 
  -3   2  20       30.63       21.94      3.68 o 
  -2   2  20        0.01       10.07      3.74 o 
  -7   3  20       39.77       37.85      3.54 o 
  -6   3  20       19.92       19.10      3.80 o 
  -5   3  20       33.04       23.72      3.80 o 
  -4   3  20       65.69       68.19      3.77 o 
  -3   3  20       42.22       40.14      3.62 o 
                                                 
